# Supplementary material for: Estimating Sampling Selection Bias in Human Genetics: A Phenomenological Approach
Source: PLoS One. 2015 Oct 9;10(10):e0140146. doi: 10.1371/journal.pone.0140146 (PMC4599962; doi:10.1371/journal.pone.0140146)
Supplement: S1 Dataset — (XLSX) [file pone.0140146.s010.xlsx]

## Sheet: Azeglio
Surnames1544-73	N	Surnames1993	N
AZELIO	53	BENEDETTO	32
LANA	49	CODA	17
GILIA	39	RICONDA	15
GUALA	33	ANGELA	14
MANFREDI	33	TOS	14
PATONI	31	COPPO	13
VIANEISI	31	NICOLOTO	13
VIGNONI	29	SALAMANI	10
CUPI	24	SAVORETI	9
BRUZI	22	BOGATTO	8
GHIABO	21	SANTINA	8
BOGOATI	20	FASSIO	6
IORIO	19	MANFREDI	6
MEURA	19	BARBERI	5
SANDILIANO	19	LANA	4
NICOLOTO	18	MELETTI	4
GARLASCHI	17	SIRIO	4
BORRA	16	VIGNONI	4
COSANI	16	BONINO	3
SALA	15	DOTELLI	3
SALINI	15	GIACCHERO	3
VERCELLI	15	MELLE	3
FOLLI	14	OLLEARIS	3
SALAMANI	14	REZZA	3
SENTINIS	14	ROSSI	3
BARBERI	12	AVIGNONE	2
COMOLIO	12	BISONE	2
ELENA	12	COMOTO	2
SIRIO	12	CONDOTTA	2
CAVALI	11	FIORAVANTI	2
GROLIA	11	GARDA	2
RICUNDA	11	GIORDANO	2
TONELLO	11	IORIO	2
CAUDA	10	GUISO	2
BOVERI	9	MASALA	2
BOZINI	9	MENDO	2
SAVORETI	9	NICOLA	2
SINISTRO	9	NISCI	2
UGIONO	9	PATTONO	2
FERRARO	8	POZZO	2
PAULO	8	REALIS LUC	2
CIVOLINI	7	ROFFINO	2
GALLA	7	SALETTA	2
IACONO	7	SALVATO	2
MAGISTRO	7	TARELLO	2
ALBRICO	6	TIRASSA	2
OCLEPO	6	TRIDELLO	2
PIUNCI	6	ZERI	2
TAMONO	6	ZURLETTI	2
FACIO	5	ACCOTTO	1
PIANCINI	5	ACQUAVIVA	1
PILATI	5	ANDREATTA	1
BENEDETTO	4	ARDITO	1
MATODINA	4	ARNEODO	1
PORCETO	4	AVETTA	1
COMINOTI	3	BACCI	1
MASARELO	3	BANDUCCI	1
MASINO	3	BARDA	1
MAGNANO	2	BARZAN	1
MINETI	2	BAUSARDO	1
MOGLA	2	BEGO	1
MOTTA	2	BERNARDINI	1
PALIA	2	BERTACCO	1
ROFINI	2	BETTONI	1
COMOTO	1	BIORA	1
ALBIANO	1	BLOTTO	1
BERTOLAMIA	1	BONI	1
BOAZOTO	1	BONVICINI	1
BOVIO	1	BOREL LEONVILLE	1
BUSO	1	BORGHESIO	1
CABALIACA	1	BORLA	1
CANA	1	BORRA	1
CANPIDALE	1	BRAIDA	1
COCO	1	BRETTO	1
CONANOTO	1	BRUNERO	1
CONTINOTO	1	BRUNETTO	1
EGIPTO	1	BUFFA	1
FURNERIS	1	BUFFET	1
GIAGA	1	CAMPANOZZI	1
GOLA	1	CAMPESATO	1
GUADRO	1	CAROSELLI	1
MAROTO	1	CASTALDELLI	1
MAUDRITO	1	CAVAGNETTO	1
MICUNETO	1	CAVICCHIO	1
MOFOLONI	1	CHIABERTO	1
MONETO	1	CLERIN TONETTA	1
ONICHO	1	COCCIOLO	1
PLANA	1	COHEN	1
RACUSO	1	CONTIN	1
SABINO	1	CORELLI	1
SAMONI	1	CORRADO	1
SENONINO	1	COSSAVELLA	1
SEPTIMO	1	COVOLO	1
STRATA	1	CREPALDI	1
TAVAGNASCHO	1	DANUBIO	1
TIRASSA	1	DA SAVOIA	1
TONSO	1	DEBERNARDI	1
VALLA	1	DEFINIS	1
VANIGLIO	1	DE GIULI	1
VIOLA	1	DI MAURO	1
		DOMINGOS	1
		D'ONOFRIO	1
		DUREGON	1
		ENRICO	1
		ERRICO	1
		FERRARO	1
		FERRERO	1
		FEY	1
		FILIPPONE	1
		FOGLIASSO	1
		FOLLI	1
		FOTI	1
		GABIN	1
		GABRIELLI	1
		GALLIZIO	1
		GALLA	1
		GARRONE	1
		GATTI	1
		GILIA	1
		GIORGETTA	1
		GIOVINE	1
		GNEZDA	1
		INNOCENTI	1
		LACCHIO	1
		LAGO	1
		LANDORNO	1
		LAVARINO	1
		LOCONTE	1
		LOVA	1
		LUCIFORA	1
		LUPANO	1
		MACULAN	1
		MAINIERO	1
		MALATESTA	1
		MANERBA	1
		MANNUCCI	1
		MARINO	1
		MARTELLI	1
		MARTIGNONE	1
		MARTINIS	1
		MARTORANO	1
		MASSARENTI	1
		MATTI	1
		MATTIODA	1
		MAZZA	1
		MAZZOLA	1
		MELONI	1
		MENALE	1
		MINETTI	1
		MIOLO	1
		MIOTTI	1
		MOMO	1
		MOSCA	1
		MURA	1
		MUSSO	1
		NARDIN	1
		NARETTO	1
		NASSO	1
		NEGRO	1
		NOUSSAN	1
		PADOVAN	1
		PALUGAN	1
		PASSET	1
		PEIROLERI	1
		PELLEGRIN	1
		PELLENGO	1
		PELUSO	1
		PERETTO	1
		PEREZ	1
		PERINO	1
		PICCO	1
		PICCOLO	1
		PILATI	1
		PIONZIO	1
		PIREDDA	1
		PULICI	1
		PUPILLO	1
		RAZZANO	1
		REGE	1
		REGINA	1
		REVELLO	1
		REVIGLIO	1
		REVIGLIONE	1
		RICCA	1
		RIGOLONE	1
		RIZZIOLI	1
		ROMANO	1
		RONCAROLO	1
		ROS	1
		ROSCIANO	1
		ROSSO	1
		ROSSOTTO	1
		RUFFATTO	1
		SAMMATRICE	1
		SARTEUR	1
		SCAPIN	1
		SERGENTI	1
		SOLITO	1
		SPADA	1
		SPINELLI	1
		STIEVANO	1
		STUMBO	1
		TEANIO	1
		THIEBAT	1
		TIRANTY	1
		TRABUCCO	1
		TROGOLO	1
		UBERTALLI	1
		VANORE	1
		VASSONEY	1
		VENEZIANI	1
		VESCO	1
		VILLANI	1
		VIOTTO	1
		VIRETTO	1
		ZINETTI	1
		ZUFFO	1

## Sheet: Bagaladi
Surnames1657	N	Surnames1993	N
ANGELUNI	13	TRIPODI	21
CAMMARA	13	RUSSO	17
SGRO	11	ROMEO	15
VIRDUCI	11	ANGHELONE	13
ROMEO	8	LIGATO	12
CASTELLI	7	MACHEDA	12
PASSANITI	7	VADALA	11
TAVERNA	7	AZZARELLO	9
PAGUNI	6	DENISI	9
LA CAVA	5	MIGALI	9
ARCUDI	3	NUCERA	8
CONDEMI	3	PANSERA	8
LINGRIA	3	SGRO	8
PITASI	3	CILIONE	7
BORRUTO	2	PANNUTI	7
COLUTO	2	PIZZIMENTI	7
IJRACITANO	2	PUTORTI'	7
IANNI	2	PASSANITI	6
MANDICA	2	CIANCIA	5
PAUNI	2	LIPARI	5
PELICANO	2	MARRA	5
SARACA	2	MONORCHIO	5
FOTIA	1	MORO	5
GANNO	1	PANGALLO	5
MACCARONI	1	PIPARI	5
MAVRICI	1	TOSCANO	5
MIGALI	1	CACCAMO	4
MORO	1	CASILE	4
NATO	1	GIANNOTTA	4
ROGOLINO	1	LA CAMERA	4
SORACI	1	LIUZZO	4
		MALACRINO	4
		MANGIOLA	4
		MANTI	4
		MARTINELLO	4
		PERPIGLIA	4
		PRIOLO	4
		TRUNFIO	4
		VAZZANA	4
		VISALLI	4
		CAMMARA	3
		DENISE	3
		FOTI	3
		IACOPINO	3
		MAESANO	3
		MAFRICI	3
		MARINO	3
		MORELLO	3
		NANIA	3
		BATTAGLIA	2
		BORRUTO	2
		CANDITO	2
		CREA	2
		CURATOLA	2
		FORTUGNO	2
		FOTIA	2
		MAFRICA	2
		MALLAMACI	2
		MANDICA	2
		MISIANO	2
		MODAFFERI	2
		PELLICONE	2
		PIZZI	2
		PLUTINO	2
		ROSSI	2
		STELLITANO	2
		ZUMBO	2
		ABENAVOLI	1
		ALAMPI	1
		ALATI	1
		ALBERINI	1
		ALTOMONTE	1
		AMATO	1
		AMBROGIO	1
		AUTELLITANO	1
		BAGNATO	1
		BARBARO	1
		BARONE	1
		BAVA	1
		BERTONE	1
		BORGOGNINI	1
		CATALANO	1
		CUTRUPI	1
		CUZZOLA	1
		FALCO	1
		GANGEMI	1
		GATTUSO	1
		IANNI	1
		IRTO	1
		JACOPINO	1
		MAGRA	1
		MAIO	1
		MALLAMACE	1
		MANDALARI	1
		MANNARDI	1
		MARCIANO'	1
		MARRAPODI	1
		MESSINA	1
		MESSINEO	1
		MORABITO	1
		NASTASI	1
		NOVELLONE	1
		PAVIGLIANITI	1
		PELICANO	1
		PEZZIMENTI	1
		PLACANICA	1
		PORTUESI	1
		RAMONDINI	1
		REINA	1
		REMISSIVA	1
		RONDELLI	1
		SALMIN	1
		SAPONE	1
		SCARAMOZZINO	1
		SMORTO	1
		SORBINI	1
		TAVERNA	1
		VITALE	1
		VITETTA	1
		ZAMPAGLIONE	1
		ZEILA	1

## Sheet: Bari
Surnames1598	N	Surnames1993	N
ANTONIO	241	RUSSO	947
BATTISTA	215	CASSANO	622
IACONO	126	RANIERE	512
CEGLIE	104	AMORUSO	500
DONATO	75	MILILLO	500
COLAIANNI	63	FIORE	407
TRIGGIANO	61	BENEDETTO	389
PASCAZIO	58	FANELLI	386
MODUGNO	54	ARMENISE	372
MOLA	54	LADISA	371
MANSARO	50	CARELLA	364
PALO	50	COLELLA	339
RUSSO	49	CALABRESE	335
RISOLA	45	LOPEZ	332
PIETRO	42	SANTIS	311
CORATO	41	CATALANO	310
CESARE	40	FAVIA	307
MARIA	40	LOIACONO	300
CURCIO	39	SIGNORILE	300
ANGELO	38	DE TULLIO	293
CARBONARA	37	ROMITO	286
LADISA	36	BARI	285
TANSO	36	BELLOMO	283
SCAMARCIA	34	SASSANELLO	276
MIZZO	33	TRIGGIANO	267
IURLO	32	MONNA	260
ANGONE	30	SANTORO	259
FRANCESCO	30	BOTTALICO	257
GILIO	30	GENCHI	255
LONARDO	30	ANTONACCIO	249
MONCIELLO	30	GRIMALDO	245
TRANI	30	PARTIPILO	244
POVERIELLO	29	TRAVERSA	243
ROSSI	29	DE MARZO	240
CARRASSO	28	FRANCO	236
CASTELLANO	28	DE GIGLIO	234
DONATIELLO	28	FERRARO	234
MANZARO	28	NITTO	232
NAPOLITANO	28	LOSACCO	230
PASTORE	28	PAPARELLA	226
PAULO	28	ROMANO	222
ADARIO	27	LOCONSOLE	213
BITONTO	27	MANZARO	210
CARDUCCIO	27	LISCO	208
FORNARO	27	COLAIANNI	204
BARLETTA	26	CAROFIGLIO	202
GALLO	26	PELLEGRINO	200
GIOYA	26	GIOSA	199
SIGNORINO	26	RICCI	198
DOMENICO	25	PINO	195
FAVIA	25	MARTINO	194
PRIORE	25	SCIACOVELLI	194
AQUILA	24	ATTOLICO	193
BELLOMO	24	CELLAMARE	191
MASSARO	24	RIZZO	191
TARANTINO	24	ZONNO	190
ABBATESCIANNE	23	PATRUNO	188
BITETTO	23	ANACLERIO	185
SACCO	23	CEGLIE	185
SAVINO	23	ABBRESCIA	182
SCAVONE	23	VALERIO	182
TRITTO	23	FLORIO	181
CALVANO	22	MASSARO	181
CAMPANILE	22	VOLPE	180
FIORE	22	CARBONARA	178
LOMBARDO	22	CATACCHIO	178
MANFREDONIA	22	GAROFALO	178
PUTIGNANO	22	PETRUZZELLI	178
QUARATO	22	VIOLANTE	178
SERIO	22	DE NICOLO'	177
VICENZO	22	MARZULLO	177
BERGAMO	21	DAMIANO	176
GRAVINA	21	MORETTI	176
NOIA	21	CAPRIATO	175
SPICOLELLA	21	COSTANTINO	175
VENETIANO	21	CAFAGNO	174
AMMACCO	20	MARTIRADONNA	172
CALDARULO	20	MATTHEO	169
NURRO	20	ABBINANTE	166
PONTA	20	LEONE	165
RENA	20	MORISCO	165
ROMANIELLO	20	MACCHIA	164
SIMONE	20	MONGELLI	164
ANNESE	19	MARINO	160
CALÒ	19	CAPUTO	159
FIERRO	19	SERIO	159
GENTILE	19	COSMO	158
GIOVINAZZO	19	DE PALMA	158
LAMBERTA	19	GELAO	158
LEONE	19	BITETTO	156
PORTA	19	MASELLA	155
ROCCO	19	ROSSINO	152
STANGA	19	RUBINO	152
VOLPE	19	RUTIGLIANO	152
ANDREA	18	GIULIANI	151
COLELLA	18	MELE	151
CORREGGIA	18	DENTAMARO	150
DOTTOLA	18	LAVERMICOCCA	149
NARDO	18	MANCINO	149
RADICCHIO	18	GIOIA	147
RUTIGLIANO	18	MOLA	146
STEFANO	18	SIMONE	146
VAGLIES	18	GENTILE	145
ZENA	18	CUTRIGNIELLO	144
BUX	17	LOSITO	143
CANNITO	17	MININNO	143
COLA	17	TAMMA	143
CORE	17	DIANA	141
EFFREM	17	MORELLI	141
FICARELLA	17	CARADONNA	140
MONDELLA	17	LOSETO	140
SANTORO	17	BELLO	137
CATERA	16	GRECO	137
FACCILONGO	16	BUX	136
FILIPPIS	16	COLONNA	135
INGOYA	16	LATTANZI	135
PARADISO	16	LEPORE	135
PENNA	16	BRUNO	133
PIZZO	16	ALBERGO	132
PONS	16	MARZANO	131
RIENZO	16	RICCIO	130
RIVILLO	16	BATTISTA	129
SAPONARO	16	MONTRONE	129
VISCONTE	16	CARRASSO	127
VITO	16	FERRANTE	127
AFFATATO	15	GALLO	126
AVERSA	15	GRANDOLFO	126
BERARDINO	15	GIRONE	125
BROCO	15	LONGO	125
CAPURSO	15	CALDARULO	124
CONVERSANO	15	CARONE	124
FANELLI	15	MAIORANO	124
GIOVANNI	15	FASANO	122
GIZZINOSO	15	GERNONE	121
LORENZO	15	GIORDANO	121
ORDUGNO	15	LANAVE	121
POLLACCO	15	PEPE	121
TARTAGLIA	15	STILLA	119
TORTO	15	CAVONE	118
TUFARULO	15	LOMBARDO	118
BOMBACIGNO	14	SARACINO	118
BRESCIA	14	CIOCE	117
CALCO	14	CASCIONE	116
CARDONE	14	ESPOSITO	116
COSTANTINO	14	QUARANTA	116
COVIELLO	14	ZACCARIA	116
FONTANA	14	ANNOSCIA	115
GIACOMO	14	BIANCO	115
INTRONA	14	SCAVO	115
LEUZZO	14	IUSCO	114
NACLERIO	14	LATORRE	114
PADOLA	14	SCHIRONE	114
RAGUSEO	14	RINALDI	113
SIMMINO	14	RUGGIERO	113
SPAGNOLO	14	SISTO	113
TAVARILLO	14	BARILE	112
TOMASE	14	FORTUNATO	112
BISCEGLIE	13	PETRONE	111
BITRITTO	13	TARANTINO	111
CAVONE	13	LUISE	110
CUSANO	13	MARTINELLI	110
GRANDE	13	SFORZA	110
GRECIS	13	DELLINO	109
MAFFEI	13	PALO	109
MARCHESE	13	PANZA	109
MARCIANO	13	MENOLASCINA	108
PALUMBO	13	ANCONA	106
SANTIS	13	MORGESE	106
SCILIO	13	PALMISANO	105
STUCCIO	13	BARBONE	104
TRINITÀ	13	BELVISO	104
VIOLA	13	D'AMBROSIO	104
BREGLIO	12	MODUGNO	104
CIOCE	12	PACUCCI	104
FACCIOLA	12	PALMIERI	104
IORDANI	12	BASILE	103
MAMMOLA	12	FILIPPIS	103
MANNELLA	12	IACOBELLIS	103
MEO	12	PALUMBO	103
MILANO	12	SCHINO	103
MILILLO	12	VENTRELLA	103
MINICAMPO	12	BOZZO	102
MOLINARO	12	MISCEO	102
PELLEGRINO	12	PASCALE	102
RASPATA	12	DAMMACCO	101
REVIGLIONE	12	DEL VECCHIO	101
ROMANO	12	MINCUZZI	101
SABATI	12	PANTALEO	101
SCARDICCHIO	12	CHIMIENTO	100
SETTOCCHI	12	PASCAZIO	100
SPINELLI	12	TOMASICCHIO	100
TARANTO	12	MAGGI	99
TOLOSENNO	12	PASTORE	99
TUORTO	12	SAPONARO	99
VINCENZO	12	BISCEGLIE	98
ANDRIA	11	CARNIMEO	98
BALDIS	11	D'ELIA	98
BARI	11	FUMAI	98
CRAPUZZO	11	GUERRA	98
GERUNDO	11	PONTRELLI	98
GIROLLA	11	ACCETTURA	96
GIULIANO	11	CARBONE	96
MACCARIO	11	MARINELLI	96
MAFFIA	11	SPIZZICO	96
MANNARECCHIA	11	VOLPICELLA	96
MONNA	11	BUONO	95
PALMINTIELLO	11	DELLE FOGLIE	95
PROCIDA	11	PARISI	95
RONCONE	11	PESCE	95
TROCCOLO	11	SCARAMUZZA	95
ZAMPETTA	11	ALBANESE	94
AGLULAR	10	COSOLA	94
BALZANO	10	FICARELLA	94
BASTASE	10	NATALE	94
BUONPANE	10	DE CARNE	93
CAPUTO	10	STEFANO	93
CARDASCIO	10	ZOTTI	93
CHININNO	10	ROSSI	92
CIMINO	10	VACCA	92
CRISMAI	10	DENTICA	90
FIUME	10	SPINELLI	90
GRAZIOSO	10	TANZI	90
LIBRARO	10	TROCCOLO	90
MARTIRE	10	DE LEO	89
MONTE	10	GIANNELLO	89
MORTOLA	10	PIERRO	89
PITEO	10	VITERBO	89
PODIO	10	CALDAROLA	88
POMPEO	10	FOGGETTI	88
RANIERE	10	GARGANO	88
RECCIA	10	DI CAGNO	87
RITOLA	10	LAVOPA	87
SCIACCO	10	MANNA	87
SUSSO	10	COLUCCI	86
TAVANO	10	LOPRIENO	86
TORNELLO	10	VURRO	86
TRIESTO	10	SCARDICCHIO	85
VALZANO	10	SCIACQUA	85
VANESE	10	CUCCOVILLO	84
VANNELLI	10	POLISENO	84
ANNIBALLE	9	SILVESTRO	84
ANTONACCIO	9	COR	83
ATTOLICO	9	CATALDO	82
BUZZOLINO	9	CIRILLO	82
CAMPESE	9	CURCIO	82
CAMPOBASSO	9	PERRINO	82
CINELLA	9	PISCOPO	82
COLONNA	9	PUGLIESE	82
COSOLA	9	ZAMBETTA	82
FAGLIO	9	CASALINO	81
FAVARULO	9	D'AGOSTINO	81
FURNARIELLO	9	DE PASQUALE	81
GENOESE	9	MARINA	81
GESO	9	STRIPPOLI	81
GIACOB	9	TURI	81
GLIRO	9	CONTE	80
LOSITO	9	GIROLAMO	80
LUISE	9	MESTO	80
MARZONO	9	SCIANNIMANICO	80
MATTHEO	9	GAGLIARDI	79
MELE	9	SEBASTIANI	79
MININNO	9	ALTIERI	78
MOLFETTA	9	GIARDINO	78
ORLANDO	9	PAPA	78
PAGLIA	9	PARADISO	78
PAGLIARA	9	SANTAMATO	78
PALAGANO	9	CAMPANALE	77
PASCARIELLO	9	CARICOLA	77
PETRUZZO	9	DABBICCO	77
PICCOLO	9	INTRONA	77
PIZZOLO	9	MASE	77
RIZZO	9	SAVINO	76
RODIA	9	STRAMAGLIA	76
RUIZ	9	VITUCCI	76
SALVATINO	9	RISOLA	75
SCARALLO	9	TRIZIO	75
TENERELLO	9	CALÒ	74
TOMASIO	9	CAMPANELLO	74
TRESCA	9	CINQUEPALMI	74
VACCARO	9	CORALLO	74
VINELLA	9	LAFORGIA	74
VOPA	9	VITALE	74
ABBRESCIA	8	BARONE	73
ABERTO	8	BRATTA	73
AMORUSO	8	CARLUCCI	73
ANGARANO	8	PELLECCHIA	73
BASCIO	8	RASPATA	73
BELLOSCIANNI	8	VALENTINI	73
BENEDETTO	8	BALICE	72
BIALACCO	8	CAPORUSSO	72
BIANCO	8	FORNARELLI	72
BOFFOLO	8	FRANCESCO	72
BOTTRENI	8	LATERZA	72
CALDEROLO	8	MAGALETTI	72
CALIA	8	DE CARO	71
CANCIELLO	8	DI TERLIZZI	71
CARULLO	8	FALCO	71
CELLAMARE	8	SGARAMELLA	71
CHIACONE	8	BERARDI	70
CHIAPPINO	8	CLEMENTE	70
CICCIA	8	GUGLIELMO	70
COLANTONIO	8	SGOBBA	70
COLASANTO	8	BALDASSARRE	69
COLUMBO	8	DI VENERE	69
COSILA	8	IANNONE	69
COSMO	8	LERARIO	69
CREMONA	8	MINAFRA	69
DUYMA	8	PERONE	69
FACCIA	8	TEDESCO	69
FERRIGNO	8	D'ALBA	68
GAGAFFA	8	D'ALESSANDRO	68
GALEAZZO	8	GRIECO	68
GRASSO	8	MACINA	68
IMPARATO	8	STRAZIOTA	68
LALLA	8	VITO	68
LOPEZ	8	BINETTO	67
MACCHIA	8	DE LUCA	67
MACCORI	8	DI MARZO	67
MADIO	8	GUIDA	67
MAGALETTO	8	NAPOLI	67
MAGIS	8	RUGGIERI	67
MANCINO	8	UNGARO	67
MARTINELLI	8	ALTAMURA	66
MAURO	8	CESARE	66
MILIOTI	8	FRADDOSIO	66
MONALDI	8	ORLANDO	66
NAPOLI	8	PERILLI	66
NARDOYO	8	QUARTO	66
NITTO	8	SCANNICCHIO	66
OLIVERIO	8	CIPPONE	65
OTTAVIO	8	D'ADDARIO	65
PADULECCHIA	8	DESIDERATO	65
PANNUNZIO	8	MAZZONE	65
PARLA	8	PADOLECCHIA	65
PATRUNO	8	PISCITELLI	65
PELLECCHIA	8	ARDITO	64
PETRILLO	8	BARTOLI	64
PIRRETTO	8	CITARELLA	64
PODERICO	8	DE MARCO	64
PORTICELLA	8	FUSCO	64
RAMO	8	MALLARDI	64
SALICE	8	MARIA	64
SGAMBETTA	8	RAFASCHIERI	64
STASERIO	8	RONCONE	64
TATOPPO	8	GAMBACORTA	63
TODE	8	PACE	63
VALERIO	8	TENERELLO	63
VENTURA	8	TUNZI	63
VILOTTO	8	ALTINO	62
ANTONETTO	7	CAMPOBASSO	62
AQUAVIVA	7	FERRIGNO	62
ARCHIURO	7	PAGLIONICO	62
ARIELLO	7	ROMANIELLO	62
ARMENISE	7	SOMMA	62
BAGATTO	7	VALENTE	62
BANNIERO	7	CARDINALE	61
BINETTO	7	CIPRIANI	61
BOCHINE	7	GIANNINI	61
BRINDESI	7	MAGRONE	61
BUOFFOLO	7	PORTOGHESE	61
CALILAEZO	7	ROMANAZZI	61
CARDELICCHIO	7	SCORCIA	61
CARELLA	7	VENEZIANI	61
CATOE	7	CASTELLANO	60
CAVALASPINA	7	COVIELLO	60
CHIUMENTO	7	GRASSI	60
CIFELLI	7	GRAVINA	60
COCCIOLO	7	LAGATTOLLA	60
CONTIERO	7	LIPPOLIS	60
COR MIO	7	PAVONIS	60
COSTA	7	SBLENDORIO	60
DILECTIS	7	SCIANATICO	60
DONNA	7	SICILIANI	60
DRAGONETTO	7	BARBIERI	59
FRANZESE	7	DONNA	59
FRASCA	7	FRACCHIOLLA	59
FUNDO	7	PAGANI	59
FUSCO	7	RUTA	59
GHIONNA	7	SCATTARELLI	59
GIOYOSA	7	SODANO	59
GIULIO	7	DE FEO	58
GIUSTO	7	DI TULLIO	58
GONTA	7	IACOVIELLO	58
GRECO	7	SALOMONE	58
GRIMALDO	7	SEMERARO	58
HELIA	7	TELEGRAFO	58
IACOBRIZZO	7	DE LUCIA	57
JACULLO	7	FIORENTINO	57
LIONE	7	NAVARRA	57
LIUZZO	7	PANEBIANCO	57
MAMOLA	7	SCHIAVONE	57
MANICELLA	7	ANGIULI	56
MANNA	7	BRESCIA	56
MANTINELLI	7	CAPURSO	56
MAYURO	7	FACCILONGO	56
MELONE	7	FERRO	56
MONACO	7	GIORGIO	56
PADILLA	7	MIZZI	56
PASCARITO	7	PALERMO	56
PELAGALLO	7	POLIERI	56
PELUSIO	7	ROTONDO	56
PERRINO	7	SCHINGARO	56
PROGENIO	7	SIFANNO	56
PROTONOTARIO	7	STRAGAPEDE	56
ROSSANO	7	BUCCI	55
SANTA CROCE	7	CANTATORE	55
SCAFARO	7	COSTANZA	55
SCARDICCHIOLO	7	D'AMATO	55
SCISTO	7	D'AMORE	55
SIPOLITO	7	DE CANDIA	55
SPIZZICO	7	LARICCHIA	55
TRESCULA	7	LONIGRO	55
VELASQUES	7	MILANO	55
VITANOSTRA	7	NACCI	55
ZARZARETTO	7	SERAFINO	55
ABRUZZESE	6	STRAMBIELLO	55
AGNANO	6	CAVALLO	54
ALARCONE	6	PERRELLI	54
ALBANESE	6	QUINTAVALLE	54
ALIFE	6	TRENTADUE	54
ANGELILLO	6	VIRGILIO	54
AVANZATI	6	ALFONSO	53
AZZOYO	6	BRUNI	53
BASILE	6	DE FANO	53
BELLO GIOVANNI	6	DI LISO	53
BLANDORIO	6	DIOMEDE	53
BONOTTI	6	LACRIOLA	53
BRACAMONTE	6	LIUZZO	53
CAMPIONE	6	PANSINI	53
CAPRUZZO	6	PICCINNI	53
CARADONNA	6	RANA	53
CARISSIMO	6	SASSO	53
CARNALE	6	ANGELINI	52
CASSANO	6	BIANCOFIORE	52
CAVALIERO	6	CARLONE	52
CHIRICALDO	6	CHIUMARULO	52
CIFFREDE	6	DE ROBERTIS	52
CINNARELLA	6	DE TOMA	52
CORRIERO	6	FRAPPAMPINA	52
DENTICA	6	LEO	52
DOPPULO	6	MASCIOPINTO	52
FICELE	6	MIRIZZI	52
FIGAROLA	6	PETAROSCIA	52
FORTUNATO	6	TOTA	52
FULCHINO	6	ADDANTE	51
GARSIA	6	GADALETA	51
GILIBERTO	6	GIOVE	51
GIOSA	6	MINECCIA	51
GIOVEDÌ	6	NARDULLO	51
GRISULLO	6	SPANO	51
GUARDAVACCARO	6	TROYANO	51
GUGLIELMO	6	CAPASSO	50
HEREDIA	6	CARDONE	50
IMPERIO	6	IACOBBE	50
LANDRO	6	MAFFEI	50
LANZICHINETTO	6	PASSAQUINDICI	50
LAUCI	6	CARLO	49
LAURO	6	MARINIS	49
LAVOPA	6	MICUNCO	49
LECTIS	6	NOVIELLO	49
LUCE	6	PENNELLI	49
LUONGO	6	PESOLA	49
MAFFIO	6	RESSA	49
MARCHIONE	6	SALVATORE	49
MASUCCI	6	VESSIO	49
MENNA	6	AMBRUOSO	48
MONOPOLI	6	ANDRIANO	48
NANTE	6	COLUMBO	48
NARDULLO	6	TEDESCHI	48
NENNA	6	ARCIULI	47
ORO	6	BARNABA	47
OTTOMANO	6	BELLINO	47
PAGANI	6	BRUNETTO	47
PALMIERI	6	CASADIBARI	47
PASSARO	6	CASTELLANETA	47
PENSARINO	6	DISPOTO	47
PETRUCCIELLA	6	FINO	47
PICORELLA	6	LOCONTE	47
PIERINO	6	MOREA	47
PINO	6	PIGNATARO	47
PIZZECHINO	6	PUTIGNANO	47
PRANDI	6	STRISCIUGLIO	47
RAPUTO	6	TEDONE	47
RICCIO	6	ANTONICELLI	46
ROMITO	6	IURLO	46
SALZARIELLO	6	LUCARELLI	46
SAVIO	6	RADICCHIO	46
SCARPONE	6	ROPPO	46
SCHIZZICA	6	SALVEMINI	46
SCIANNARELLO	6	BELLINI	45
SCIVERZERA	6	BRANDONISIO	45
SPARANO	6	DAMMICCO	45
SPERANZA	6	DI FONTE	45
SPIERTO	6	GINEFRA	45
SQUARIONE	6	LUPELLI	45
TASSA	6	MASTRORILLI	45
TAZIO	6	MAZZACANE	45
TIMIRIELLO	6	MEO	45
TORITTO	6	PRUDENTE	45
TRAVERSA	6	ROSATA	45
TRISCIUGLIO	6	TRICARICO	45
TURITTO	6	TRITTO	45
VERZILLO	6	VERONICO	45
ABBRICEARO	5	BUONAMICO	44
ACILLENO	5	CASCELLA	44
AGLIO	5	ELIA	44
ANNADELLA	5	GRASSO	44
ANTELLO	5	LAFRONZA	44
ANTINOVO	5	PAPPAGALLO	44
ANTONIELLO	5	TROTTA	44
ARANITO	5	VIOLA	44
ARCURIO	5	AMARO	43
AROMATARIO	5	CARRIERI	43
ARRIVANO	5	DELLE NOCI	43
ARTIGLIERO	5	DI CILLO	43
ARZOYA	5	FILOGRANO	43
BAVARO	5	FONTANA	43
BONAVIA	5	MAGNO	43
BONAVOGLIA	5	MAURO	43
BORTONE	5	MAUROGIOVANNI	43
BRAZZO LONGHE	5	MINERVINI	43
BRUTANO	5	MONTE	43
CAFAGNO	5	NUOVO	43
CALABRESE	5	SORSA	43
CALZETTA	5	SPADAVECCHIA	43
CARISE	5	ZAMBETTI	43
CARISO	5	ABRUZZESE	42
CARRION	5	CHIECO	42
CARZETTA	5	COSTANZO	42
CATOYA	5	DANIELE	42
CAVA	5	DE LISO	42
CAZZA	5	GIULIANO	42
CHIARIELLO	5	LOVREGLIO	42
CIULLO	5	MATERA	42
CLERICI	5	PALELLA	42
CORTELLA MOZZA	5	POLO	42
COYBO	5	BUONSANTE	41
DARDICE	5	CEA	41
DELISA	5	CILIBERTI	41
DELITTUSO	5	COCOZZA	41
DOMENICI	5	D'ANGELO	41
FANTASIA	5	GUERRIERI	41
FASCELLA	5	LECCESE	41
FASULO	5	MATARRESE	41
FELICE	5	MONACO	41
FIGARA	5	PETRELLI	41
FILII	5	PIETRO	41
FINOLLA	5	SANTORSOLA	41
FLORIO	5	SPILOTROS	41
FRANCAVILLA	5	TEMPESTA	41
FRASCELLA	5	DI CARNE	40
FUGETTO	5	MILONE	40
FUSCARINI	5	NISO	40
GATTAROSSA	5	RICCARDI	40
GERONIMO	5	ROCA	40
GIANNINI	5	BLASI	39
GIOIA	5	BOFFOLO	39
GUIDA	5	BOSCO	39
IACONETTO	5	BRUCOLI	39
IAGOLO	5	D'AQUINO	39
IUSCO	5	DE RUVO	39
LAZZARI	5	DI FONZO	39
LAZZAVIS	5	FAZIO	39
LISPARO	5	GONNELLA	39
LONARO	5	GREGORIO	39
LUCIANO	5	MIOLLA	39
MANDATUVIZIO	5	PALLADINO	39
MARINIS	5	PERCHIAZZI	39
MARIOLA	5	PISANI	39
MAROTTA	5	RAFFAELE	39
MARTA	5	RAGONE	39
MARTELLI	5	SQUEO	39
MARTOS	5	STEA	39
MARVULLO	5	TISTI	39
MARZULLO	5	TUCCI	39
MASELLA	5	ALBANO	38
MASSA	5	BIALLO	38
MELO	5	CAMPANILE	38
MISCEO	5	CARULLO	38
MONTRONE	5	CHIRICALDO	38
MORGA	5	MASTRANGELO	38
NOCCULO	5	MASTROLONARDO	38
OTRANTO	5	PALAZZO	38
PALELLA	5	PORCELLI	38
PANNACCIARO	5	RENA	38
PENTANGELO	5	RICCIARDI	38
PICCHIO	5	ROGLIERO	38
PIPINO	5	STALLONE	38
PITONE	5	ACQUAVIVA	37
POLLANO	5	BONERBA	37
PRISIELLO	5	CAGNETTA	37
PROSERPA	5	CANNIELLO	37
SACATRONE	5	DI RELLA	37
SALFI	5	DRAGONE	37
SANSEVERINO	5	FORNELLI	37
SAURO	5	LAFORTEZZA	37
SCAMBETTA	5	LOBUONO	37
SCIANNIMANICO	5	MAGGIO	37
SCONZANO	5	MONTELEONE	37
SIMINI	5	PICCOLO	37
SORICA	5	SPADA	37
SPATARIZZO	5	ANELLI	36
SPOGLIARISTO	5	BALZANO	36
STILO	5	BARRACANE	36
SUFFICIENTE	5	BOTTA	36
TIZZANO	5	CAPONE	36
TREVITO	5	CAPPIELLO	36
TUDISCO	5	COPPOLA	36
VENDITTO	5	DE MICHELE	36
VIGGETTO	5	DE SARIO	36
YDALGO	5	GABRIELE	36
YELMO	5	GLORIOSO	36
ZOCARO	5	LACALAMITA	36
ZOTTO	5	LAMPARELLI	36
ALLEGRETTO	4	LAMPUGNANO	36
ALTINO	4	LOVECCHIO	36
AMFERITA	4	MAROTTA	36
AQUILECCHIA	4	MARTELLI	36
ARCAMONE	4	MARZO	36
ARDITO	4	MARZOCCA	36
ARDIZZONE	4	MASTRANDREA	36
BAMBACIGNO	4	MASTRONARDI	36
BARDELLA	4	MUCIACCIA	36
BELLAGAMBA	4	SCARANO	36
BERTOLACCIO	4	SIBILANO	36
BICCARO	4	STORELLI	36
BONO	4	TAVARILLO	36
BOZZO	4	URBANO	36
CAMPANELLO	4	VALENZANO	36
CANNIELLO	4	VENTURA	36
CAPO	4	ABBATESCIANNE	35
CAPPOLECCHIA	4	DE LEONARDIS	35
CARADASSO	4	GRAZIOSO	35
CAROFIGLIO	4	LOSURDO	35
CASSIZZO	4	MANFREDI	35
CASTILLA	4	MARGIOTTA	35
CAZZETTA	4	MARRA	35
CHIAFARRA	4	MAZZILLI	35
CHIOLA	4	NOVELLI	35
CIAFFONE	4	PENNA	35
CIANARELLA	4	PETROSINO	35
CIANCIULLO	4	PIZZO	35
COLATORTO	4	SACCO	35
CORCIOLO	4	SANTACROCE	35
CORCIONE	4	SCALERA	35
CUCO	4	TAMBONE	35
CUTRIGNIELLO	4	CALVANO	34
DIANA	4	CAMPAGNA	34
DOLCE	4	CANNONE	34
DUCA	4	CIANCI	34
ESTI	4	CONSULO	34
FARINA	4	CORATO	34
FATO	4	DE BARTOLO	34
FERRARO	4	EVANGELISTA	34
FIERO	4	FACCHINI	34
FOCO	4	GIOVANNELLI	34
FRANCHETTO	4	GIUSTO	34
GABRIELE	4	LASSANDRO	34
GARBIGNATO	4	LAURO	34
GARGANO	4	NARDELLI	34
GASPARETTO	4	NIGRO	34
GAZZONE	4	NOIA	34
GIANNELLO	4	PICORELLA	34
GIGANTE	4	SCHIRALDI	34
GIMMO	4	SPAGNOLO	34
GIROLAMO	4	UVA	34
GOTTAROSSA	4	ANTONINO	33
GRUMO	4	BERNARDI	33
GUTIERRES	4	CAIATI	33
INTIVARO	4	CARUSO	33
LACEDONIO	4	CECINATI	33
LATERZA	4	COLANGIULI	33
LAURENZO	4	FALCONE	33
LECTUSO	4	GAETA	33
LIMONE	4	INSALATA	33
LISCO	4	LATTANZIO	33
LONGO	4	LOZITO	33
MAGRINO	4	LUPO	33
MERGULO	4	MIACOLA	33
MESCHINO	4	MORGA	33
MILONE	4	RESTA	33
MOSCAGLIULO	4	SABATO	33
MUFFULETTA	4	SINISI	33
MURIS	4	TAVANO	33
MUSTACCIOLO	4	ZITO	33
OCCHIO	4	ALLEGRINI	32
OGLIO	4	BURDI	32
PACRIA	4	COLETTA	32
PALAZZO	4	CRAMAROSSA	32
PARDINO	4	D'ADDABBO	32
PELLICANO	4	DE BENEDETTO	32
PENTA	4	DI PAOLA	32
PESCE	4	GIANNOCCARO	32
PETRONE	4	GIANNUZZI	32
PIETROFORTE	4	GIGANTE	32
PIUMMO	4	GIULIO	32
POLO	4	LABRIOLA	32
PRINCIPE	4	LACALENDOLA	32
PURCHIO	4	LIMONGELLI	32
QUARTIELLO	4	LOLLINO	32
RAMIRES	4	LOTITO	32
ROSATA	4	MURRO	32
ROSSINO	4	OLIVA	32
ROTO	4	OTTOMANO	32
ROTUNDO	4	SCANNI	32
RUBINO	4	SERVEDIO	32
SANDRIS	4	BUTTIGLIONE	31
SANFINO	4	CAPOZZI	31
SANTO ANTONIO	4	CATALDI	31
SASSANELLO	4	CUCUMAZZO	31
SASSO	4	DE CHIRICO	31
SCOLARE	4	DE ROSA	31
SCORCIA	4	DI LEO	31
SEMENTA	4	DI STASI	31
SENISE	4	FELICE	31
SIBISCI	4	GIAQUINTO	31
SIGISMUNDO	4	GUARDAVACCARO	31
SIMISCALCO	4	GUASTAMACCHIA	31
SOLMONE	4	LAPEDOTA	31
SORO	4	MANGIALARDI	31
SPATA	4	MANGIALARDO	31
STARIBANO	4	MARVULLI	31
STRADIOTO	4	MONTEMURRO	31
TRAMONTI	4	PICCA	31
TROYANO	4	POTENZA	31
VARVA	4	PRISCIANDARO	31
VIESTI	4	RASPATELLI	31
VINETTO	4	SALERNO	31
VITARELLA	4	SQUICCIARINI	31
VOLPICELLA	4	VENTOLA	31
ZONNO	4	ADAMO	30
ALOIA	3	ALBRIZIO	30
AMBERTA	3	BAVARO	30
AMBROSINO	3	BONANTE	30
AMPLO	3	CASAMASSIMA	30
ANDRIANO	3	CECI	30
ANIELLO	3	DI GENNARO	30
BARLETTANO	3	FALAGARIO	30
BISCIONE	3	FORTE	30
BRACONE	3	LORENZO	30
BRUNETTO	3	MINELLA	30
BURRIECO	3	PAPAPICCO	30
CALCAGNO	3	PORTA	30
CALEFATO	3	ROSSIELLO	30
CAMASTRELLA	3	SARDELLA	30
CAMILLO	3	SEBASTIANO	30
CAMPOGNONE	3	SERINI	30
CANTARIELLO	3	TERLIZZI	30
CARAYA	3	VISCHI	30
CARDILLO	3	ZAZZA	30
CASAMASSIMA	3	AMBROSI	29
CASCO	3	ANTELLO	29
CASO	3	BONAVOGLIA	29
CATOLLA	3	CASTELLANA	29
CERANNAI	3	CAVALIERO	29
CHARELLA	3	CHIARAPPA	29
CHIAROMONTE	3	COLALEO	29
CHIUMBO	3	DANZA	29
COMPAGNONE	3	DE MARTINO	29
CORALLINO	3	FRESA	29
CORALLO	3	INGROSSO	29
COSENZA	3	LATTARULO	29
COTIGNELLA	3	LISI	29
DIANORA	3	NOCERINO	29
DIMEO	3	POLITO	29
FATATO	3	REY	29
FAYANO	3	SANTO	29
GAROFALO	3	SIVO	29
GIANNOSSO	3	TESTINI	29
GIORGINO	3	VACCARO	29
GIOVAN	3	ACQUAFREDDA	28
GIRUNDI	3	AMODIO	28
GORETTO	3	ANDRIOLA	28
GRAZIANO	3	ATLANTE	28
HIERATI	3	BITONTO	28
IACULLO	3	CANTALICE	28
IANNUZIO	3	CIRIELLO	28
ISCERA	3	DONATELLI	28
LADISI	3	DONVITO	28
LAURA	3	FACCITONDO	28
LINARDO	3	FRANCONE	28
LINO	3	FUSANO	28
LIONETTO	3	GRAMEGNA	28
LOGUERCIO	3	GUARINI	28
LOYSE	3	L'ABBATE	28
LUGHIERI	3	LEONETTI	28
MACROCCO	3	LOIZZI	28
MALDARELLA	3	MARCHESE	28
MALDONATO	3	MARSICO	28
MANSO	3	MASIELLO	28
MARCHITIELLO	3	MAZZEO	28
MARRAFFINA	3	MINERVA	28
MARZAPANE	3	MOSSA	28
MASSA ORO	3	RAIMONDI	28
MASSIMO	3	SANTERAMO	28
MOLTO	3	SCHENA	28
MONACELLO	3	SIGNORE	28
MONTAGNA	3	SPORTELLI	28
NAVARO	3	TANGARI	28
NICASTRO	3	TROMBETTA	28
NONGERAL	3	VERNI	28
NONNA	3	VERNOLA	28
NORDOYA	3	ALLOGGIO	27
NOYANO	3	ANTONIELLO	27
OSTUNI	3	BEVILACQUA	27
PACE	3	BUONVINO	27
PADUANO	3	CALLEA	27
PALADINO	3	CHIRICO	27
PANDONE	3	COLASANTO	27
PASCALE	3	D'ALOIA	27
PASITANO	3	D'AMICO	27
PENA	3	DELL'AQUILA	27
PERES	3	FINESTRONE	27
PERICO	3	GIANNATTASIO	27
PETITTO	3	LARICCHIUTA	27
PIERRO	3	LOBASCIO	27
PIETRO PAULO	3	LOISI	27
POLLETTO	3	LUCATORTO	27
POTTA VECCHIA	3	MANNARINI	27
POZZO	3	MARCHITELLI	27
RAGUSEA	3	MENGA	27
RANALDO	3	MICCOLI	27
RATTO	3	MONTAGNA	27
RECCHIA	3	REGA	27
REY	3	RICUPERO	27
RODI	3	SANSEVERINO	27
ROMANIOLO	3	SANTAMARIA	27
ROMOLATO	3	TORTO	27
SACRISTANO	3	TURSI	27
SANINO	3	AMATI	26
SANTO	3	ATTANASIO	26
SANTO LORENZO	3	BARBARA	26
SARTORE	3	BONASIA	26
SAVURRO	3	BORRELLI	26
SCAVO	3	CAMPIONE	26
SCHITTO	3	CARUCCI	26
SELLARO	3	CENTANNI	26
SIGNATIELLO	3	CORTESE	26
SIMONINO	3	COSTA	26
SONGA	3	COZZI	26
SORSA	3	CUSANO	26
STRAMBIELLO	3	DEL CONTE	26
STRAZIOTO	3	DI TURI	26
SUMMO	3	GRANATA	26
TARQUINIO	3	LABELLARTE	26
TATIO	3	LIBERIO	26
TOLLANO	3	LOPORCHIO	26
TOTTOLA	3	LUCIANO	26
TRINGIANTE	3	MAGARELLI	26
TUZIO	3	MARRONE	26
UNGARO	3	MURGOLO	26
VALDINO	3	NAPOLETANO	26
VARANO	3	NIGRI	26
VASTO	3	POSA	26
VEDOVA	3	RELLA	26
VENTO	3	RONZULLI	26
VITAGLIANO	3	SCAMARCIA	26
ZACCARIA	3	ALTOMARE	25
ZAZZA	3	ARBORE	25
ZAZZARA	3	BALENA	25
ZIPPITELLA	3	BARBETTA	25
ZOE	3	BOCCASILE	25
ZONZOLA	3	CACUCCIOLO	25
ZUCARO	3	CENTRONE	25
ALBA	2	CIANCIOTTA	25
ALTOBELLO	2	CIFARELLI	25
AMARO	2	DE GENNARO	25
ANTONATRIIS	2	DELL'ERBA	25
ANTONIANO	2	D'ERASMO	25
ANTUONO	2	DIOGUARDI	25
AYUTA	2	DORONZO	25
BANNIERE	2	DRAGO	25
BELLIS	2	FORLEO	25
BEMBO	2	FRANCHINI	25
BERGAMASCO	2	GATTULLI	25
BERLENDIS	2	MELCHIORRE	25
BLONDA	2	MOSCELLI	25
CACASIPALE	2	NAPOLITANO	25
CACCA	2	ORESTE	25
CAMINARO	2	PASCULLI	25
CANNELLA	2	RECCHIA	25
CAPONE	2	SALATINO	25
CAPRIATO	2	SCARDIGNO	25
CARACCIOLO	2	SCAROLA	25
CARLO	2	SUSCA	25
CARRETTONE	2	TEOFILO	25
CASA MARINO	2	TURITTO	25
CASALINO	2	VASILE	25
CATALANO	2	VOX	25
CATALDIELLO	2	CANONICO	24
CHIORAZZO	2	DE ASTIS	24
CICCIOCORTO	2	DE VENUTO	24
CILENZA	2	D'ERRICO	24
CIRMARELLA	2	ERRICO	24
COMITE	2	GOMES	24
CONSULO	2	GRANDE	24
CONTENTIS	2	LAPOMARDA	24
CORNALE	2	LEGROTTAGLIE	24
COZZOLA	2	LIEGGI	24
DAMIANO	2	LOIUDICE	24
DERODIO	2	MASTROPASQUA	24
DILETTUSO	2	MORRONE	24
DOLIE	2	NATILLA	24
DOTTULA	2	NOTARNICOLA	24
ERCULO	2	PAGLIARA	24
FLAMENGO	2	PETRILLO	24
FORESE	2	PIPINO	24
FUZIO	2	POMPILIO	24
GALANTE	2	PORCARO	24
GIARDINO	2	RATTO	24
GISOLDO	2	RUCCIA	24
GIULIANI	2	SALLUSTIO	24
GRASTA	2	SCHIRALLI	24
GREGORIO	2	VALENTINO	24
HETTORE	2	ABBATTISTA	23
HUENIE	2	BALDUCCI	23
IACOVIELLO	2	CAFARO	23
INCURIA	2	CAPUANO	23
LAMPUGNANO	2	CARMOSINO	23
LORI	2	CASCARANO	23
LUCENA	2	CONTESSA	23
LUENTO	2	DE ANGELIS	23
MALATESTA	2	DE GAETANO	23
MANTRAVO	2	DIVELLA	23
MARINA	2	FIORITO	23
MARIURI	2	GALLONE	23
MARRAFFA	2	GIAMMARIA	23
MASE	2	GIANNONE	23
MATILASSO	2	IPPOLITO	23
MAZZOCCO	2	LOGLISCI	23
MICUCCIO	2	LUPOLI	23
MILANESE	2	MAGISTRO	23
MINICCIO	2	MALERBA	23
MIRRO	2	MARTUCCI	23
MOCENA	2	MASTROGIACOMO	23
MOMORA	2	MEDICI	23
MONTINO	2	MEMEO	23
NATALE	2	MICCOLIS	23
NOTARE	2	MISCIOSCIA	23
ONORATO	2	MONTEDORO	23
OTTAVIANO	2	MOSCA	23
PADIGLIA	2	NARDO	23
PANZIGLIONE	2	ORSI	23
PIERETTO	2	OSTUNI	23
PIORE	2	PALMA	23
PIRATO	2	PELLICANO	23
PIRES	2	SERAFINI	23
PORTANCASA	2	SILECCHIA	23
PROSPERO	2	SIMINI	23
RAGATIIS	2	SORRENTINO	23
RIORO	2	SPADARO	23
RISA	2	TORRES	23
ROSE	2	TRILLO	23
ROYSE	2	VILLANI	23
RUIEZ	2	ZIPPO	23
SAETTA	2	ANGELILLO	22
SALUCTO	2	ANGIULLI	22
SANGARO TERRA	2	BARBERA	22
SANTI	2	BUSCO	22
SATRIANA	2	CACUCCI	22
SCANNAPIECORO	2	CAMPANA	22
SCAVALLO	2	CONESE	22
SCIANNACHELLE	2	CORSINI	22
SCIANNAMPLO	2	COSENTINO	22
SILVESTRO	2	COTUGNO	22
SORRENTINO	2	D'ADDIEGO	22
SPIEZICA	2	D'INGEO	22
SPINA	2	DONATO	22
SQUADRONE	2	FABIANO	22
STILLA	2	FERRARESE	22
STROZZA	2	FESTA	22
SUMMA	2	FOCO	22
SUPERBIA	2	GATTI	22
TINTROVA	2	GIANGREGORIO	22
TORRICELLA	2	LACASELLA	22
TURCHIO	2	LAMADDALENA	22
TURCO	2	LAZZARI	22
VENETIANA	2	LOPERFIDO	22
VERDES	2	LOVERO	22
VILONDA	2	LUCE	22
VILOSA	2	MARAZIA	22
VINAVIA	2	MONTANARO	22
ZAPPARETTO	2	MONTARULI	22
ZORNARIELLO	2	MUTI	22
ZOYA	2	NEVIERA	22
AGRESTI	1	NUZZO	22
ALDANA	1	PALLONE	22
AMERUSO	1	PAPAGNA	22
ASCIO	1	PAPPALEPORE	22
BARONE	1	RIENZO	22
BETTANI	1	ROMEO	22
BISAN	1	RONDINONE	22
BRAYDA	1	SANNICANDRO	22
BRICOLO	1	SAULLE	22
CALDARARIO	1	SERRA	22
CANCELLIERO	1	TATIO	22
CARBONELLO	1	TATULLI	22
CARPESE	1	VINCI	22
CAYO	1	VINO	22
CENTURIONE	1	ZAMPIERI	22
CETRANGOLO	1	ALLEGREZZA	21
CHIMIENTO	1	BORGIA	21
CIOMMO	1	CALIA	21
CIROLLA	1	CARINGELLA	21
COCINO	1	CASTORO	21
COLLANERA	1	CHIEPPA	21
COSSO	1	CORRADO	21
CUOMO	1	DAUGENTI	21
ETTORE	1	DE MASTRO	21
FERRO	1	DEL ZOTTI	21
FERRUCCIO	1	DENTUTO	21
FURIETTI	1	DI CAPUA	21
FUSANO	1	DI FINO	21
GATTELLA	1	FARAONE	21
GELGLIO	1	FERRULLI	21
GIFONIELLO	1	GUARAGNO	21
GUARNIERO	1	LACARRA	21
HERRERA	1	LACEDRA	21
IMPALEO	1	LAVACCA	21
INDRIELLO	1	LIBERTI	21
INGIGNERO	1	LOIODICE	21
JACENTE	1	LOMORO	21
LANNO	1	LOPS	21
LUMIA	1	MAGNIFICO	21
MANGIARAPE	1	MAINO	21
MARCHETTI	1	MEZZINA	21
MARINO	1	MOCCIA	21
MARRA	1	PACCIONE	21
MARRANIO	1	PASTORESSA	21
MARRETTA	1	PERNA	21
MATTEIIS	1	PETROSILLO	21
MATUANO	1	ROTUNDO	21
MONACA	1	SALIANI	21
MUDUGNO	1	SCATTARELLA	21
MURRO	1	SCIVITTARO	21
MUSELLA	1	SETTE	21
MUTI	1	SIRAGO	21
NEGLIO	1	SPALIERNO	21
NISO	1	SPERANZA	21
NUCE	1	TANSO	21
PAGONE	1	VILELLA	21
PANICELLA	1	ABBONDANZA	20
PARATOLA	1	AMENDUNI	20
PARAZZOLA	1	APRILE	20
PASSARINA	1	BOVE	20
PAVONIS	1	BRANCALE	20
PERONE	1	CACCIAPAGLIA	20
PETRINO	1	CALAMITA	20
PIRRIS	1	CASTRO	20
QUECCHIO	1	CAZZOLLA	20
RAPIS	1	COLANGELO	20
RIEZZO	1	CRUDELE	20
RISI	1	DORIA	20
RUBEIS	1	DURANTE	20
SCARAMUZZA	1	FERORELLI	20
SCIMISCIONO	1	FINOCCHIO	20
SCUDALUPO	1	GATTA	20
SERGIO	1	GAUDIO	20
SOTIE	1	GERMANO	20
SPATARO	1	GIAMPIETRO	20
SQUARCIO	1	GRITTANI	20
TERZA	1	IACOBAZZI	20
TRIPALDA	1	IACOBONE	20
VILANZOLA	1	INTRANO'	20
ZOPPARDO	1	LAERA	20
		LIGUORI	20
		MAGGIORE	20
		MAGNISI	20
		MANSUETO	20
		MANZULLI	20
		MAURANTONIO	20
		MERCURIO	20
		MITOLA	20
		MONTERISI	20
		MUSCI	20
		NEGRO	20
		NICASSIO	20
		NINNI	20
		PALTERA	20
		PATERNO	20
		PAZIENZA	20
		PIARULLI	20
		PISCIOTTA	20
		PROCACCI	20
		SABINO	20
		SELVAGGI	20
		SERGIO	20
		SOLITARIO	20
		SPINOSA	20
		STELLACCI	20
		TACCARELLI	20
		TACCOGNA	20
		TANGORRA	20
		TARRICONE	20
		TORTORA	20
		TURTURRO	20
		VENTRELLI	20
		ACETO	19
		AMBRUOSI	19
		AMENDOLA	19
		AREZZO	19
		ATTOLINI	19
		AUCIELLO	19
		BARLETTA	19
		CAPPELLUTI	19
		CARENZA	19
		CISTERNINO	19
		COPPOLECCHIA	19
		D'ALESSIO	19
		DE FEUDIS	19
		DE PAOLA	19
		DE RENZO	19
		DE ZIO	19
		DEL GIUDICE	19
		DELL'ERA	19
		DI CANDIA	19
		DI LERNIA	19
		D'ONGHIA	19
		FIORETTI	19
		FRISONE	19
		GIANGRANDE	19
		GROSSI	19
		LABARILE	19
		LACITIGNOLA	19
		LANERA	19
		LAUDADIO	19
		LIDDI	19
		LIONETTO	19
		MASTROMATTEO	19
		MAZZEI	19
		MAZZOTTA	19
		MEROLLA	19
		MITOLO	19
		MOLINARO	19
		MONOPOLI	19
		MOSCHETTI	19
		NUZZI	19
		PADOVANO	19
		PALOMBELLA	19
		PANARO	19
		PIRRIS	19
		PLANTAMURA	19
		POTERE	19
		PROFETA	19
		REGINA	19
		ROGLIERI	19
		SANSONE	19
		SAVARESE	19
		SIMONETTI	19
		SOLAZZO	19
		SPADONE	19
		STANO	19
		STASI	19
		TERRONE	19
		TRIMIGLIOZZI	19
		VATINNO	19
		ABBATE	18
		BARBERIO	18
		BORRACCI	18
		BUONAVOGLIA	18
		CAMPO	18
		CAPOBIANCO	18
		CARABELLESE	18
		CASTROVILLI	18
		CAVALLUZZI	18
		CHIAPPERINI	18
		CIMINO	18
		COLAPIETRO	18
		COLAVITO	18
		CORVASCE	18
		D'ABRAMO	18
		DELLI SANTI	18
		DIAFERIA	18
		FICCO	18
		FRANCAVILLA	18
		FRISINI	18
		GIRARDI	18
		GOFFREDO	18
		GRILLI	18
		GUARNIERI	18
		IURILLI	18
		LOVERGINE	18
		MARCHETTI	18
		MEMOLA	18
		MICHEA	18
		MUROLO	18
		OLIVERIO	18
		PAOLILLO	18
		PARLAVECCHIA	18
		PASQUALE	18
		PESOLE	18
		PIPERIS	18
		RIBATTI	18
		ROSSANO	18
		SARDONE	18
		SCARIMBOLO	18
		SCIANCALEPORE	18
		SCOPPIO	18
		SICILIANO	18
		SIMEONE	18
		SINIGAGLIA	18
		SPECCHIA	18
		SPINA	18
		SURICO	18
		TAMBORRA	18
		TARANTO	18
		TAURINO	18
		TORITTO	18
		TORTORELLA	18
		TOTARO	18
		TRANI	18
		ABBATANTUONO	17
		AMENDOLAGINE	17
		ANDIDERO	17
		BALENZANO	17
		CACACE	17
		CAPOZZA	17
		CASALE	17
		CHIARITO	17
		CIANCIARUSO	17
		CIAVARELLA	17
		CONTI	17
		CUOMO	17
		CUTRONE	17
		DANISI	17
		DE CICCO	17
		DEL MEDICO	17
		DI CHIO	17
		FATO	17
		FERRIERI	17
		FRASCA	17
		FUMAROLA	17
		GEMMA	17
		GERMINARIO	17
		GESUITO	17
		GIAMPETRUZZI	17
		GIANGASPERO	17
		INGRAVALLO	17
		IODICE	17
		LOBELLO	17
		LONARO	17
		LUCENTE	17
		MADDALENA	17
		MANUTO	17
		MASSARELLI	17
		MASTROROCCO	17
		MONACELLO	17
		MORCAVALLO	17
		NICASTRO	17
		OROFINO	17
		OTTOLINO	17
		PEDONE	17
		PETRUZZO	17
		PICCI	17
		POLLONIO	17
		POMES	17
		PRIMAVERA	17
		QUARTA	17
		QUERCIA	17
		RACANIELLO	17
		RAGNO	17
		RAGUSEA	17
		RICAPITO	17
		ROLLO	17
		SABATELLI	17
		SARNO	17
		SCARPA	17
		SERVIDIO	17
		SPADAFINA	17
		TERREVOLI	17
		TESORO	17
		TOSCANO	17
		VALLETTA	17
		VIVACE	17
		ZANNI	17
		ABBATICCHIO	16
		ANGARANO	16
		AVELLA	16
		BARBARO	16
		BOCCUZZI	16
		BOMBACIGNO	16
		BRANDI	16
		CAIZZI	16
		CAPODIFERRO	16
		CASABURI	16
		CATINELLA	16
		CECERE	16
		CHIAIA	16
		CHIARULLI	16
		CICCOLELLA	16
		COLUCCIA	16
		CONTICCHIO	16
		CUCO	16
		CUONZO	16
		D'ALBIS	16
		D'ALONZO	16
		D'ATTOMA	16
		DE FAZIO	16
		DEL PRETE	16
		DI FRONZO	16
		DI GIORGIO	16
		DI MAGGIO	16
		DIONISIO	16
		FATELLI	16
		FOX	16
		GALLETTA	16
		GATTO	16
		GIGLIONE	16
		GUARINO	16
		IANNOLA	16
		INGLESE	16
		INTINI	16
		LEUZZO	16
		LOVINO	16
		MACINAGROSSA	16
		MAGRINO	16
		MARASCIULO	16
		MARZELLA	16
		MASSA	16
		MASTROMAURO	16
		MELFI	16
		MILETO	16
		MINENNA	16
		MOLFETTA	16
		MONACHINO	16
		MORAMARCO	16
		NICOLETTI	16
		PAIANO	16
		PIGNATELLI	16
		PINTUCCI	16
		PUNZI	16
		PUPILLO	16
		QUERO	16
		RACANELLI	16
		RAMUNNI	16
		ROBERTO	16
		ROSELLI	16
		SACCENTE	16
		SAGGESE	16
		SARCINA	16
		SCAGLIARINI	16
		SCAVELLI	16
		SCHIAVULLI	16
		SCOTTI	16
		SIBILLANO	16
		SPAGNOLETTI	16
		STUCCIO	16
		SUGLIA	16
		TALAMO	16
		TOMASINO	16
		TOMMASI	16
		VITTI	16
		ABIUSO	15
		ADDABBO	15
		AGOSTINACCHIO	15
		AMATULLI	15
		BASSI	15
		BELFORTE	15
		BELLIZZI	15
		BELLONE	15
		BRAGAZZI	15
		BRATTOLI	15
		CALZOLAIO	15
		CAPRIO	15
		CAPRUZZO	15
		CARDASCIO	15
		CARNEVALE	15
		CEDDIA	15
		CIANI	15
		CICCARONE	15
		CIVES	15
		CLARIZIO	15
		COPPA	15
		CORTI	15
		D'APRILE	15
		DE LEONIBUS	15
		DE VECCHIS	15
		DI RENZO	15
		FILOGRASSO	15
		FUIANO	15
		GASPARRO	15
		GILIBERTO	15
		GISMONDI	15
		GISSI	15
		GIUSTI	15
		GURRADO	15
		LAGUARAGNELLA	15
		LAMORGESE	15
		LANDRISCINA	15
		LELLA	15
		LILLO	15
		LOZUPONE	15
		LUCCHESE	15
		MAFFIA	15
		MANZO	15
		MARELLA	15
		MARZIANI	15
		MASOTTI	15
		MASTROMARCO	15
		MUSCHIO	15
		NARDONE	15
		NAVIGLIO	15
		PALASCIANO	15
		PALDERA	15
		PASSIATORE	15
		PAULO	15
		PERAGINE	15
		PERULLI	15
		PIACENTE	15
		PICCOLI	15
		PIEPOLI	15
		PRETE	15
		PRIORE	15
		RODIA	15
		ROSA	15
		SANDRIS	15
		SCHETTINI	15
		SCIANNAMEO	15
		SCIPPA	15
		SELVAGGIO	15
		SERVADIO	15
		SOLFRIZZI	15
		STEFANELLI	15
		SUSSO	15
		SYLOS	15
		TESAURO	15
		TIMEO	15
		TINELLI	15
		TISCI	15
		TRIONE	15
		TROSO	15
		VENOSA	15
		VERNA	15
		VISCHIO	15
		VISPO	15
		VULPIS	15
		ZENZOLA	15
		ACHILLE	14
		AFFATATI	14
		AMERUSO	14
		ANNESE	14
		ANTONUCCI	14
		ARMENTI	14
		ARPINO	14
		BARBA	14
		BARRACANO	14
		BARRESI	14
		BASSO	14
		BELLEZZA	14
		BISCARDI	14
		CAFORIO	14
		CARAYA	14
		CARIELLO	14
		CARRA	14
		CAUSARANO	14
		CAZZATO	14
		CEO	14
		CICIRIELLO	14
		CONSIGLIO	14
		CORRIERO	14
		D'AMBRA	14
		DANESE	14
		D'ANIELLO	14
		DE LIDDO	14
		DE TOMMASO	14
		DELL'AGLIO	14
		DI BARTOLOMEO	14
		DI LILLO	14
		DI SISTO	14
		DINIELLI	14
		EMILIANO	14
		ERRIQUEZ	14
		FANIZZI	14
		FASCIANO	14
		FASCICOLO	14
		FUCCI	14
		INTERESSE	14
		INVERARDI	14
		LACALAPRICE	14
		LAMBERTA	14
		LANOTTE	14
		LANZONE	14
		LENOCI	14
		LOSOLE	14
		LUCERI	14
		MAGENTA	14
		MANGIONE	14
		MARTELLOTTA	14
		MASSAFRA	14
		MASTROMARINO	14
		MIRAGLIA	14
		MODESTO	14
		MONDELLA	14
		MONTI	14
		NEGLIO	14
		NOBILE	14
		NOTARISTEFANO	14
		OTTOMANELLI	14
		PACIFICO	14
		PAGLIARULO	14
		PANARESE	14
		PANNARALE	14
		PAPAGNO	14
		PASSARO	14
		PELUSIO	14
		PENNISI	14
		PICCARRETA	14
		POLLICE	14
		PRANZO	14
		PROSCIA	14
		SALANDRA	14
		SBISA'	14
		SCARPELLI	14
		SCATOLINO	14
		SCOLOZZI	14
		SEDICINA	14
		SETTANNI	14
		SORANNO	14
		SPACCIANTE	14
		SPARAPANO	14
		SPERA	14
		SUMMO	14
		TANCREDI	14
		TARULLI	14
		TRIDENTE	14
		TURCO	14
		VINCOTTO	14
		VITULLI	14
		ZACCHEO	14
		ARESTA	13
		AUGELLI	13
		AVELLINO	13
		BATTAGLIA	13
		BERARDINO	13
		BLONDA	13
		BOLOGNINI	13
		BORREGGINE	13
		CALAPRICE	13
		CALEFATO	13
		CAMASSA	13
		CANDELA	13
		CARA	13
		CARROZZO	13
		CASANOVA	13
		CASIERI	13
		CASTAGNA	13
		CATERA	13
		CHIARELLI	13
		COMITE	13
		CONVERTINI	13
		CORATELLA	13
		CORTIGIANO	13
		CORTONE	13
		DE BLASI	13
		DE MATTEIS	13
		DE PANDIS	13
		DE SIATI	13
		DE TOMMASI	13
		DELISA	13
		DELL'ANNA	13
		DI TOMMASO	13
		D'ONOFRIO	13
		D'URSO	13
		FARINA	13
		FIZZAROTTI	13
		GALASSO	13
		GERVASI	13
		GIORELLI	13
		GORGA	13
		GRECIS	13
		GROSSO	13
		IANNELLI	13
		INDRACCOLO	13
		ITALIANO	13
		LABATE	13
		LANZOLLA	13
		LATROFA	13
		LIANTONIO	13
		LIVORTI	13
		LOPIANO	13
		MALANGA	13
		MALDERA	13
		MANGINI	13
		MASCOLO	13
		MASTROVITI	13
		MERCOLEDISANTO	13
		MIOLLI	13
		MITARITONNA	13
		MORFINI	13
		NANNA	13
		NUNZIANTE	13
		ORSINI	13
		OSTELLO	13
		PAGONE	13
		PANARELLI	13
		PASQUARIELLO	13
		PATANO	13
		PETRUZZELLIS	13
		PIACENZA	13
		PONZIO	13
		REALE	13
		REMINI	13
		ROCCO	13
		ROMA	13
		RUCCI	13
		SALONNA	13
		SANSONETTI	13
		SANTANGELO	13
		SANTANTONIO	13
		SCHIAVONI	13
		SCIOTI	13
		SERRANO	13
		SIDELLA	13
		SOLFATO	13
		STRISCIULLI	13
		TRIPOLI	13
		TULLO	13
		VERNILE	13
		VERNONE	13
		VINCIGUERRA	13
		ALBENZIO	12
		ALLEGRETTI	12
		ANIELLO	12
		AVANTAGGIATI	12
		AZZARITI	12
		BACCARO	12
		BARTOLO	12
		BELFIORE	12
		BELSANTI	12
		BIZZOCO	12
		BRUZZESE	12
		CAGGIANO	12
		CANNELLA	12
		CENTONZE	12
		CHIARIELLO	12
		CHIEDI	12
		CIAMPA	12
		CIANCIOLA	12
		CICINELLI	12
		CILLI	12
		CIULLO	12
		CIVITANO	12
		CONGEDO	12
		CORCELLI	12
		DALUISO	12
		DEL CARMELO	12
		DI BIASE	12
		DI CANOSA	12
		DI MARCO	12
		DICIOLLA	12
		DOMENICO	12
		EPIFANI	12
		FALLACARA	12
		FANFULLA	12
		FARELLA	12
		FUCILLI	12
		FURIO	12
		GAUDIOSO	12
		GRAZIANO	12
		IAVARONE	12
		ILLUZZI	12
		INGANNAMORTE	12
		LA SELVA	12
		LACETERA	12
		LANEVE	12
		LAROCCA	12
		LASARACINA	12
		LAVIOSA	12
		LETI	12
		LETTINI	12
		LINSALATA	12
		LOPEDOTE	12
		LUCCHESI	12
		MANODORO	12
		MANTOVANI	12
		MARCANTONIO	12
		MARSEGLIA	12
		MARTIRE	12
		MASINO	12
		MASTRODOMENICO	12
		MAURELLI	12
		MEMOLI	12
		MESSINA	12
		MINIELLO	12
		MINNIELLI	12
		MITTICA	12
		NAGLIERI	12
		NASCA	12
		NASCHETTI	12
		NERI	12
		NETTIS	12
		NINNO	12
		NOTARACHILLE	12
		ORANGER	12
		PALATTELLA	12
		PALMIOTTO	12
		PANZARINO	12
		PAPARUSSO	12
		PARISE	12
		PASQUALICCHIO	12
		PERLINO	12
		PETRERA	12
		PICA	12
		PISCAZZI	12
		PISCOTTI	12
		POLIGNANO	12
		POLIMENO	12
		PONTRANDOLFO	12
		PRINCIPE	12
		PRISCO	12
		ROSIELLO	12
		SALAMINO	12
		SARDANO	12
		SARDARO	12
		SCARANELLO	12
		SCARPELLINO	12
		SCHILARDI	12
		SCINTILLA	12
		STRIPOLI	12
		TAGARELLI	12
		TANESE	12
		TANSELLA	12
		TARALLO	12
		TATOLI	12
		TITO	12
		TODISCO	12
		TUNDO	12
		VACCARELLA	12
		VALROSSO	12
		VAVALLE	12
		VIESTI	12
		VINCENZO	12
		VISAGGIO	12
		ZINGARELLI	12
		AIUOLO	11
		AQUILINO	11
		AVITTO	11
		AZZARETTI	11
		BASANISI	11
		BIANCOLI	11
		BOFFO	11
		BONO	11
		BUFANO	11
		BUONGIORNO	11
		CAGGIANELLI	11
		CALDERONI	11
		CANCELLATO	11
		CANDELORA	11
		CAPORALE	11
		CARECCIA	11
		CARPARELLI	11
		CASELLI	11
		CASTELLETTI	11
		CATENACCI	11
		CAZZORLA	11
		CECINATO	11
		CHIUSOLO	11
		CIRIELLI	11
		CITO	11
		COSCIA	11
		CRISTIANO	11
		CURIONE	11
		D'ALESIO	11
		D'ALUISIO	11
		D'ANGELLA	11
		DE BERNARDIS	11
		DE BIASE	11
		DE CRISTOFARO	11
		DE GIORGIO	11
		DE MAIO	11
		DE SALVATORE	11
		DE VIRGILIO	11
		DE VITA	11
		DELLE FONTANE	11
		DELLE GRAZIE	11
		DI FRANCO	11
		DI MARTINO	11
		DI PALMA	11
		DI VITTORIO	11
		DONADIO	11
		DONATONE	11
		FALOTICO	11
		FIDANZIA	11
		FREZZA	11
		GALANTINO	11
		GALETTA	11
		GALLUCCI	11
		GESMUNDO	11
		GESUITA	11
		GIACOBELLI	11
		GIANCASPERO	11
		GIANDOMENICO	11
		GRILLO	11
		GRISORIO	11
		GUARIO	11
		INGRAVALLE	11
		INNAMORATO	11
		INSABATO	11
		JACOBELLIS	11
		LALARIO	11
		LAMONTANARA	11
		LANDI	11
		LANGIANESE	11
		LEGGIERI	11
		LOCURATOLO	11
		LOPANE	11
		LUDOVICO	11
		MAIELLARO	11
		MAIULLARI	11
		MALCANGI	11
		MANGANELLI	11
		MARASCO	11
		MAREMONTI	11
		MARINARO	11
		MASELLIS	11
		MAZZA	11
		MAZZAMURRO	11
		MERCANTE	11
		MIGLIETTA	11
		MOLINESE	11
		MONFREDA	11
		MONTANARI	11
		MONTELLI	11
		MONTESANO	11
		MONTINARI	11
		MONTINARO	11
		MORI	11
		MORO	11
		NATRELLA	11
		NOCERA	11
		NOVIELLI	11
		NUZZOLESE	11
		ONORATO	11
		ORICCHIO	11
		OTTAVIANO	11
		PANUNZIO	11
		PARIS	11
		PATELLA	11
		PETRELLA	11
		PICCININNI	11
		PICCIRILLO	11
		PICCOLINO	11
		PILONE	11
		PORRECA	11
		PORZIA	11
		POSITANO	11
		PROTA	11
		QUAGLIARELLA	11
		RICCHETTI	11
		RIPA	11
		ROBLES	11
		SCARANGELLA	11
		SCARASCIULLI	11
		SCARNERA	11
		SFARZETTA	11
		SINANTE	11
		SINESI	11
		SMALDINO	11
		SOLDANO	11
		STRADA	11
		STRANIERO	11
		STRIGNANO	11
		SURIANO	11
		TATTOLI	11
		TOMA	11
		TORELLI	11
		TORIELLO	11
		VENEZIA	11
		VENTRICELLI	11
		VITONE	11
		ADDARIO	10
		ALBORE	10
		ALBORETO	10
		ALDINI	10
		ALFARANO	10
		AMORE	10
		AMORISCO	10
		ANCORA	10
		ANNICCHIARICO	10
		APICELLA	10
		ASTORINO	10
		ATTOMA	10
		AUFIERI	10
		AVERSA	10
		AVOLIO	10
		BALDI	10
		BALDINI	10
		BARBAROSSA	10
		BELLAROSA	10
		BELLUCCI	10
		BENVESTITO	10
		BIASI	10
		BISCOTTI	10
		BOCCIA	10
		BOFFOLA	10
		BONADIES	10
		BRACCO	10
		BRINDICCI	10
		BRIZZI	10
		BUSCIALA'	10
		BUSSOLA	10
		BUTTARO	10
		CAMASTA	10
		CANNALE	10
		CAPECE	10
		CARIOLA	10
		CAROPPO	10
		CARRIERO	10
		CASA	10
		CATUCCI	10
		CAVALLI	10
		CEPPARANO	10
		CHIANURA	10
		CHICCO	10
		CHICO	10
		CHIECHI	10
		CIACCIA	10
		CICCHELLI	10
		CILLO	10
		CITARELLI	10
		COCCA	10
		CORCIONE	10
		CORRADINO	10
		CORSI	10
		D'ADAMO	10
		D'AMELIO	10
		D'ANTANI	10
		DE GIORGI	10
		DE SCISCIOLO	10
		DEL MASTRO	10
		DELLO RUSSO	10
		DELL'OLIO	10
		DI CECCO	10
		DI CIAULA	10
		DI RIDOLFO	10
		DI SABATO	10
		DI STASO	10
		D'URSI	10
		EPICOCO	10
		FASCINA	10
		FEDELE	10
		FIASCONARA	10
		FITTIPALDI	10
		FIUME	10
		FORNARO	10
		FRAGASSI	10
		GALANTUCCI	10
		GARZIA	10
		GENCO	10
		GERUZZI	10
		GIACOMO	10
		GIOVANNI	10
		GIURA	10
		GRISETA	10
		GRUMO	10
		GUERRIERO	10
		IANDOLO	10
		LADDAGA	10
		LAMURAGLIA	10
		LARIZZA	10
		LATEGOLA	10
		LAVOLPICELLA	10
		LOJACONO	10
		LONGOBARDI	10
		LOSAVIO	10
		MAGLI	10
		MALASOMMA	10
		MANGANO	10
		MARROCCOLI	10
		MARZIO	10
		MARZOLLA	10
		MATTEUCCI	10
		MEZZAPESA	10
		MIANI	10
		MICCHETTI	10
		MICCIANTUONO	10
		MICELLI	10
		MINERVINO	10
		MISCIAGNA	10
		MONTECALVO	10
		NICOLAI	10
		PALADINO	10
		PANELLA	10
		PAPADIA	10
		PAPAVERO	10
		PARUTO	10
		PERCOCO	10
		PERRI	10
		PICCININNO	10
		POLICASTRO	10
		POPOLIZIO	10
		PORTINO	10
		POTENTE	10
		POZZO	10
		PROVENZANO	10
		PUGLISI	10
		PURGATORIO	10
		PUZZOVIO	10
		RAGNI	10
[truncated: 10,989 more rows]

## Sheet: Cannavo
Surnames1601	N	Surnames2001	N
CHILA	59	NICOLO'	289
ANGELINO	29	VENTURA	198
VAZANI	29	CUZZOLA	164
DI CARA	19	LOMBARDO	130
MARRA	19	MORABITO	123
MORABITO	19	TRUNFIO	72
LIVIRI	18	CUTRUPI	71
MOSOLINO	18	ZUMBO	64
SARTIANO	17	SICLARI	54
ZANGARI	17	ROMEO	48
CARAVARE	15	MARRARA	43
VAZZANI	15	PRESTO	43
DI MICELI	14	LO GIUDICE	41
CARIDI	13	BRANCA	40
CONDELLO	13	MARRA	40
COTROPI	13	PIRRELLO	38
MARESSA	13	GIORDANO	37
ROGNETTA	12	SARTIANO	36
BONANNO	11	BERNA	33
SACCÀ	11	CALLUSO	31
BONAVENTURA	10	FRASCATI	31
CARAVARI	10	CUCINOTTA	29
LINGRIA	10	DATTOLA	27
ARTUSO	9	PLUTINO	26
FILOCAMO	9	SGRO'	26
LIVRI	9	FORTUGNO	22
PROVENZANO	9	SOTTILOTTA	22
CARISI	8	IELO	21
CLOCITTI	8	LATELLA	21
LIVERI	8	MAGNO	21
PETRULLI	8	LIBRI	20
SPANÒ	8	MALLONE	20
CAGLIOSTRO	7	LABATE	19
CARISCI	7	PUTORTI'	19
LANUCARA	7	SCORDINO	19
MEDEO	7	CALABRO'	18
POLITI	7	INUSO	18
PRINCI	7	MARINO	18
BONÀ	6	MILARDI	18
CROCETTI	6	RESSA	18
CUTRUPI	6	RISO	18
DAMASCINA	6	FRANCO	17
GORRI	6	VADALA'	17
LAFACE	6	CASILE	16
MANNARELLO	6	FEDE	16
PITASI	6	FERRARA	16
RUGNETTA	6	SACCA'	16
SARRAINO	6	QUATTRONE	15
SCAPPATURA	6	CARACCIOLO	14
CULUCITTI	5	OPINATO	14
DI CAPUA	5	ORVIETO	14
DI TOSCANO	5	SCORDO	14
MARRAPODE	5	SEVERO	14
PANSERA	5	SURACE	14
RIZZO	5	CILIONE	13
SANSONE	5	CRUCITTI	13
SANSUNI	5	SAVONA	13
SCUNCIA	5	TUSCANO	13
TOSCANO	5	VITA	13
BATTAGLIA	4	ARCUDI	12
BILLÈ	4	BARRECA	12
BRUNO	4	BATTAGLIA	12
CARACCIOLO	4	CARIDI	12
CARDEA	4	POLIMENI	12
CASERTA	4	SERRANO'	12
COLINO	4	VALERI	12
D’ARENA	4	ZIMBATO	12
DI ARENA	4	CHIRICO	11
DI REGGIO	4	COSTANTINO	11
GIORDANO	4	DOLDO	11
JODANO	4	FOTI	11
LANOCARA	4	FOTIA	11
MANNARELLA	4	IENUSO	11
MARINO	4	MEDURI	11
MARRAPODI	4	MEGALI	11
MOLLURA	4	PESTO	11
TRIGLIA	4	RETTO	11
ARBANISI	3	SAPONE	11
BELLÈ	3	SCAPPATURA	11
BOVA	3	SERGI	11
BURRI	3	VOTANO	11
CALABRÒ	3	ASSUMMA	10
CANCIANO	3	BARBARO	10
CHARISCI	3	BOVA	10
CIANCIA	3	GATTUSO	10
CORDOMA	3	MARCIANO'	10
CRUZUCREA	3	MASOTTINI	10
FICARA	3	MINNITI	10
LAFACI	3	NUCERA	10
LIBRI	3	PALLONETTO	10
LOGISANO	3	ZEROTTI	10
MANGIALA	3	BORRUTO	9
MASCINA	3	CALARCO	9
OLIVA	3	DIANO	9
POLITO	3	FESTA	9
PONTARI	3	GAGLIOTI	9
SCOPOLITI	3	IERACITANO	9
SURACE	3	MORELLO	9
VENTURA	3	PASSANITI	9
ZACCUNI	3	PITASI	9
ALBANESE	2	ROSSI	9
ALBANISI	2	SCOPELLITI	9
ARTOSO	2	VIVACE	9
BARBA	2	CANDIDO	8
BERTÈ	2	CITRONE	8
CALLUSO	2	IARIA	8
COLOCITTI	2	MAZZA	8
CRUCITTI	2	NAPPA	8
CUZZUCREA	2	PELLICANO'	8
D’ANTONELLO	2	REPACI	8
DAMASCENA	2	SURACI	8
FONTARI	2	ALATI	7
GIODERRIGGIO	2	ALBANESE	7
GRECO	2	ANASTASI	7
HIJLÀ	2	BELLE'	7
IERIJA	2	BENTIVOGLIO	7
LAMENDOLA	2	CELESTINO	7
LIBERANTI	2	CHIRIACO	7
LIBRANTE	2	CIANCIA	7
LO GIUDICE	2	CITRONI	7
MANDACA	2	FALLANCA	7
MANGARI	2	FERRO	7
MARTORANO	2	MALARA	7
MEDURI	2	MARINA	7
MERODI	2	NOCERA	7
MIDEO	2	PALAMARA	7
MOLLARA	2	AMODEO	6
MULLARA	2	CATALANO	6
MUSULINO	2	DE LORENZO	6
NICOLÒ	2	FRASCHINI	6
NICOTERISI	2	GANGEMI	6
PRATANTARO	2	GATTO	6
PROVINZANO	2	LAGANA'	6
RODÀ	2	MANGIOLA	6
ROMEO	2	NAVA	6
SICARI	2	PRATICO'	6
SORACI	2	PRESTI	6
VARONESE	2	RAPPOCCIO	6
VAZANE	2	ROSACI	6
YILÀ	2	ROTILIO	6
ZANGARE	2	SARTIANI	6
ALATI	1	SERRAINO	6
ALBANISE	1	SPINELLI	6
ARCUSO	1	VIGILE	6
ASCARO	1	VULCANO	6
BACCILIERI	1	AMBROGIO	5
BARONE	1	ASCANELLI	5
BOISURGI	1	BELFIORE	5
BONOANNO	1	BOLAFFI	5
BORABITO	1	CACURRI	5
BRANCA	1	CHILA	5
BRANCANDI,	1	CREA	5
CANDI	1	D'AGOSTINO	5
CARBONE	1	DI FATTA	5
CARIDDI	1	FAGGIANO	5
CARUSO	1	IURACA'	5
CARVARI	1	LOGOTETA	5
CASAVARI	1	LUPPINO	5
CASCUNA	1	MACHEDA	5
CASCUNI	1	MALLAMACI	5
CASSALIA	1	MEGALE	5
CASTRUCCIO	1	MISIANO	5
CATALANO	1	MODAFFERI	5
CHALAUTTI	1	MOSCATO	5
CHAUSI	1	PANZERA	5
CILINO	1	PERLA	5
CLULANI	1	PERRELLO	5
COCCOLA	1	PICCOLO	5
COLUMBO	1	SERRA	5
CONCIAO	1	SINICROPI	5
COSTANTINO	1	SPERININI	5
COTARI	1	STILO	5
COZOCREA	1	TRIPODI	5
CROCITTI	1	ABAGNATO	4
CULUCITA	1	AIELLO	4
CURDUMA	1	ARDITO	4
D’URIA	1	BASILE	4
DE ALLEGRO	1	BENEDETTO	4
DE MARE	1	BIRRIOLO	4
DI ALLEGRO	1	BORZUMATI	4
DI JUDICI	1	CALAFIORE	4
DI MICHAELE	1	CAMERA	4
DI MICHELE	1	CAMMARERE	4
DI MICHIELI	1	CAPPELLO	4
DI NICOLÒ	1	CARA	4
DI RE	1	COTRONEO	4
DI ROCCAFORTE	1	CRIGNANO	4
DI VITO	1	CRUPI	4
FALLARA	1	CUTRI'	4
FAMA	1	DARA	4
FILOCAMA	1	DE GRAZIA	4
FLAVIA	1	DI LORENZO	4
FORNARO	1	GALLO	4
FOTIA	1	GERIA	4
GAGLIARDO	1	GIARDINI	4
GALLAZZO	1	GIOIOSA	4
GALLUZA	1	LAVILLA	4
GENTILE	1	LIPSIA	4
GHILÀ	1	MOLINARO	4
GIADIRRIGIO	1	MONORCHIO	4
GILEA	1	PANETTA	4
GLILÀ	1	PELLEGRINO	4
GUAGLIARDO	1	PIZZIMENTI	4
IUDICI	1	PUNTORIERI	4
JUDICI	1	RANIERI	4
KARISI	1	RAVESE	4
KILÀ	1	RIPEPI	4
LABOZZETTA	1	SCIARRONE	4
LIBERANTE	1	SILVESTRINI	4
LIRINO	1	SOFIA	4
LOPA	1	TAVELLA	4
LUNBASILO	1	TOMBA	4
MAGERI	1	VAZZANA	4
MAISANO	1	VENANZI	4
MALARDE	1	VIGLIANISI	4
MALARDI	1	ALAMPI	3
MALARDO	1	ARANITI	3
MALASTA	1	ARCO	3
MANGERI	1	ARIOBAZZANI	3
MARAPODE	1	BARILLA'	3
MARESSE	1	BIONDO	3
MELARDI	1	BONANNI	3
MICELI	1	BRUNETTI	3
MIRABITO	1	CAMPAGNA	3
MOSTRASCIDI	1	CELLINO	3
MOSULINO	1	COLICA	3
MUZAFARI	1	COSTANZO	3
NANITO	1	CRITELLI	3
NUCERA	1	CROCITTI	3
PARDO	1	CURATOLA	3
PARISI	1	DAMICO	3
PELICANÒ	1	DE ANGELIS	3
PERINO	1	DE FRAIA	3
PERULLI	1	DE GIUSEPPE	3
PIZZIMENTI	1	DE MEO	3
POLIS	1	DENISI	3
PONTARE	1	EL GARNI	3
PONTARO	1	FAVA	3
PONTERI	1	FAZZINO	3
PRINCIPATO	1	FLACHI	3
PROTORTI	1	FORGIONE	3
PULITI	1	FRAGOMENI	3
RAGOLINO	1	FRANGIPANE	3
RASITI	1	FURCI	3
RICCIO	1	GALIMI	3
RIGOLINO	1	GUARNA	3
RODO	1	LAMBERTI	3
ROGOLINO	1	LAZZARINO	3
RUGNETTO	1	LOPREVITE	3
SALAUTTI	1	LUCISANO	3
SALAZZA	1	MAFRICA	3
SANSUNE	1	MAFRICI	3
SANTONE	1	MANCUSO	3
SCHINIZZI	1	MARESCA	3
SCUZZARRA	1	MASSARA	3
SORACE	1	MASUZZO	3
STACCONE	1	MAZZALLO	3
SURACI	1	MELIADO'	3
TAVERRITI	1	MERCURI	3
THESORIERO	1	MIDURI	3
TROIANO	1	MINUTO	3
TUSCANO	1	MONTEGROSSO	3
VANNI	1	MUSCERU'	3
VAZANA	1	ORECCHIO	3
VAZZANE	1	ORFELLO	3
VELARDO	1	PAVIGLIANITI	3
VERTA	1	PIPARI	3
VILARDO	1	PLACANICA	3
VITARI	1	POLIMENO	3
VURLLI	1	RIACA'	3
VURRI	1	RINALDI	3
ZACCONE	1	RODA'	3
ZAGARE	1	SANSONE	3
ZANGORE	1	SCANDURRA	3
		SCARFONE	3
		SCHIAVONE	3
		SCIOTTO	3
		SCRUCI	3
		SERTO	3
		SESIA	3
		SPINELLA	3
		SPOSARO	3
		TAIBI	3
		TARANTO	3
		TORRITO	3
		TORTORELLA	3
		TOSCANO	3
		TRISTINI	3
		ANDIDARO	2
		ANGELINI	2
		ANGELONE	2
		ARIOBAZZONE	2
		BELLO	2
		BERTE'	2
		BERTONCELLO	2
		BORRELLO	2
		BRANCIA	2
		CENTO	2
		CLEOPATRA	2
		CORRADO	2
		CURRO'	2
		D'AMICO	2
		DELFINO	2
		DEMASI	2
		DI PRIMA	2
		DIGIACOMO	2
		FALLENTI	2
		FIUMARA	2
		FUMANTE	2
		GAMBERALE	2
		GIANDORIGGIO	2
		GIARMOLEO	2
		GIRASOLE	2
		GIUFFRE'	2
		GREVE	2
		GUARNACCIA	2
		IBRIAMI	2
		LA ROSA	2
		LODDO	2
		MACRINI	2
		MALLIMO	2
		MAMONE	2
		MARTINO	2
		MARTURANO	2
		MAZZEI	2
		MELISSARI	2
		MELITO	2
		MIKRUT	2
		MISURATA	2
		MORAGAS	2
		MUSOLINO	2
		NERI	2
		ORFEO	2
		PALERMO	2
		PAVONE	2
		PERRETTA	2
		PIRRONE	2
		PONTARI	2
		POSTORINO	2
		RACO	2
		RETO	2
		RISORTO	2
		ROMANO	2
		SALVATORE	2
		SARICA	2
		SCILLA	2
		SGARLATA	2
		SICOLI	2
		SIMONE	2
		SPINOLA	2
		STRANIERI	2
		TALE'	2
		TRIPEPI	2
		VERDONE	2
		VERDUCI	2
		VILASI	2
		VITETTA	2
		ZOLEA	2
		ABDERRAHIM	1
		ADAMSKA	1
		AFELICI	1
		AGATI	1
		ALAGNA	1
		ALESTRA	1
		ALFIERI	1
		ALONGE	1
		ALTOMONTE	1
		AMORUSO	1
		ANCORA	1
		ANDIDERO	1
		API	1
		AQUILINO	1
		ARECCHI	1
		ARFUSO	1
		ARICO'	1
		AROI	1
		ARRUZZA	1
		AVENA	1
		BABUSCIA	1
		BAGNATO	1
		BAMBARA	1
		BARRERA	1
		BARRESI	1
		BEATINO	1
		BELDINO	1
		BELLANTONIO	1
		BELVEDERE	1
		BENBRAHIM	1
		BENINATO	1
		BERNARDO	1
		BEVACQUA	1
		BILLARI	1
		BONETTI	1
		BORGOGNO	1
		BUFFA	1
		BURZESE	1
		BUSCETI	1
		CALABRESI	1
		CAMA	1
		CAMINITI	1
		CAMPO	1
		CANALE	1
		CARE'	1
		CARERI	1
		CARIDDI	1
		CARLO	1
		CASSALIA	1
		CASTIGLIONE	1
		CEDRONELLA	1
		CHECCO	1
		CHIRICOSTA	1
		COLELLA	1
		CONDEMI	1
		CONDO'	1
		CORIGLIANO	1
		CORRADINO	1
		COSMANO	1
		COSOLETO	1
		CREACO	1
		CRISTIANO	1
		CUZZOCREA	1
		CUZZUCOLI	1
		D'AGOSTINI	1
		DASCANIO	1
		DASCOLA	1
		DE BLASIO	1
		DE GUIDO	1
		DE LUCA	1
		DE ROSA	1
		DELLA FORESTA	1
		DEMAIO	1
		DENISE	1
		DESTEFANO	1
		DI CIUCCIO	1
		DRUIDO	1
		EGIZIANO	1
		ELJMAZOVA	1
		ESPOSITO	1
		EUGONI	1
		FALCIONI	1
		FALCONE	1
		FALDUTO	1
		FARO	1
		FERNANDEZ	1
		FERO	1
		FICARA	1
		FIORILLO	1
		FONTANA	1
		FORZUGNO	1
		FRASCOLI	1
		GACEM	1
		GAGLIO	1
		GALLETTA	1
		GANDOLFO	1
		GANGERI	1
		GARISCI'	1
		GISMONDI	1
		GRECO	1
		GRILLO	1
		GROSSO	1
		GRZYWA	1
		GUARNERI	1
		GURNARI	1
		IACOPINO	1
		IANNO'	1
		IBRAIMI	1
		IDONE	1
		KANCI	1
		LA FRONTE	1
		LA PIANA	1
		LA PORTA	1
		LAFACE	1
		LAFSAHI	1
		LAMENDOLA	1
		LEGATO	1
		LEMME	1
		LEONARDO	1
		LIMA	1
		LOFARO	1
		LOTTA	1
		MAESANO	1
		MALVAROSA	1
		MANDALARI	1
		MANDARINO	1
		MANTO	1
		MANUARDI	1
		MAURO	1
		MEGNA	1
		MENTO	1
		MERENDA	1
		MESITI	1
		MIDOLO	1
		MIGLIORE	1
		MINDE	1
		MINELLI	1
		MLAY	1
		MONFORTE	1
		MORDA'	1
		MOUNCIF	1
		MSHANGA MOSHA	1
		MULE'	1
		MURDACA	1
		NAFII	1
		NAFIL	1
		NANIA	1
		NARJOU	1
		NAZIMEK	1
		NDEKELIA	1
		NOTO	1
		NUCARA	1
		OLANDESE	1
		OLIVIERI	1
		OTTAVO	1
		PALCO	1
		PALMISANO	1
		PANSERA	1
		PATERNO'	1
		PATURZO	1
		PEDA'	1
		PETRONELLI	1
		PIAZZA	1
		PILLITTERI	1
		PLATEROTI	1
		POLITO	1
		PRESENTINO	1
		PRESTAMBURGO	1
		PRISTERI	1
		PROVAZZA	1
		PUGGESE	1
		QUATTROCCHI	1
		RAFFA	1
		REDO	1
		REITO	1
		RESTUCCIA	1
		RIAH	1
		RIGO	1
		RIZZUTO	1
		ROBERTI	1
		ROBERTO	1
		ROGOLINO	1
		ROSACE	1
		RUSSO	1
		SALEMI	1
		SANNINO	1
		SANTAMARIA	1
		SARACENO	1
		SGRO	1
		SHAYO	1
		SICARI	1
		SIVIGLIA	1
		SONNAZZI	1
		SOREMICCHI	1
		SPANTI	1
		SPARINO	1
		SPIROPOULOU	1
		SPURIO	1
		STELLITANO	1
		SUMNI MASSAWE	1
		TALLADIRA	1
		TARZIA	1
		TAVERNITI	1
		TITONE	1
		TRIGLIA	1
		TRIOLO	1
		TUMENTO	1
		VALORE	1
		VENEZIA	1
		VENTRE	1
		VERBARO	1
		VIZZARI	1
		VONO	1
		ZAMPAGLIONE	1
		ZAPPALA'	1
		ZAPPIA	1
		ZAVATTA	1
		ZELEK	1
		ZUCCALA'	1

## Sheet: Cardeto
Surnames1670	N	Surnames1993	N
MEGALI	50	FORTUGNO	70
FOTIA	41	RUSSO	36
FALLANCA	39	QUATTRONE	29
MORABITO	35	BIONDO	28
RUSSO	33	VADALA	25
CANNÒ	29	MORABITO	24
GATTUSO	29	FOTIA	23
RIACA	29	MEGALE	23
TRUNFIO	28	MACHEDA	21
QUATTRONE	24	TRUNFIO	20
NOCERA	21	FALLANCA	17
QUARTUCCIO	20	CREA	15
MARTORANO	17	ARFUSO	14
NANIA	17	CASILI	14
VADALA	16	DOLDO	13
PARMISANO	15	NOCERA	12
PELLICANÒ	15	SAPONE	12
CHILÀ	14	DENISI	11
MACHEDA	14	PITASI	11
MISORRAFITI	14	CILIONE	10
DINISI	13	DE CARLO	10
GUARNACCIO	13	LAZZARINO	10
BARRECA	12	MANUARDI	10
MORO	12	CUTRI'	9
TOSCANO	12	PIZZIMENTI	9
CAMPITTA	11	ROMEO	9
PLUTINO	11	TOSCANO	9
TALE	11	NICOLO'	8
BIONDO	10	SGRO	8
BOVA	10	MORO	7
CAETANO	10	PLUTINO	7
ARFUSO	9	AMBROGIO	6
CALÙ	9	INFANTINO	6
CATANISI	9	RIPEPI	6
DE CARLO	9	ROSSI	6
MONORCHIO	9	BATTAGLIA	5
PALAMARA	9	GATTUSO	5
BATTAGLIA	8	MALLEMACE	5
BRANCA	8	NANIA	5
CUZZUCLI	8	QUARTUCCIO	5
MODAFFARI	8	FRANCO	4
PARISI	8	MALLAMACE	4
PITASI	8	RONDELLI	4
TRIPEPI	8	ALATI	3
ARTUSO	7	CARACCIOLO	3
PAPISCA	7	DINISI	3
POLIMENI	7	MEGALI	3
SGRO	7	TALE	3
MINÀ	6	TURCO	3
CONDELLO	5	ALAMPI	2
DOLDO	5	AQUILINO	2
GUAGLAIRDO	5	CRUCITTI	2
ROMEO	5	FEDELE	2
CARACCIOLO	4	GUARNACCIA	2
CARDEA	4	MEDURI	2
CUSMANO	4	PUTORTI'	2
GIOFFRE	4	RIACA	2
GIORDANO	4	SICLARI	2
VAZZANI	4	SOLETTO	2
ATTINÀ	3	TERSINIO	2
AZARÀ	3	ZEILA	2
CHANNO	3	ATENEO	1
CREA	3	BARDELLO	1
CURDUMA	3	BARRECA	1
DATTOLA	3	BOSURGI	1
LUCISANO	3	BRUNO	1
MACCARRONE	3	CALABRESE	1
MONSOLINO	3	CALARCO	1
NAO	3	CAMMERA	1
PISANO	3	CANDIDO	1
RUGERI	3	CANNIZZARO	1
SCORDO	3	CARIDI	1
SPANÒ	3	CHANNO	1
ZACCURI	3	CIANCIA	1
ARCUDI	2	COMINI'	1
BACCILIERI	2	COSACCHI	1
BRUNDO	2	COTRONEO	1
CASILI	2	CUTRI	1
MALLIMO	2	CUZZOCREA	1
MANUARDI	2	CUZZOLA	1
MARIANELLO	2	CUZZUCLI	1
MISIANO	2	DELFINO	1
MUSOLINO	2	FALCONE	1
PIDÀ	2	FALLACCA	1
SQUILLACI	2	FALLANA	1
ANGHILUNI	1	FALLARA	1
ANGILETTI	1	FOLGOR	1
ANGILONE	1	GIACOBBE	1
ASCENTI	1	GIORDANO	1
BIASI	1	GUARNACCIO	1
BRUNDI	1	INSIRELLO	1
BUDA	1	LAZZARO	1
CAETANI	1	LIBRI	1
CAMARLA	1	LIZZIO	1
CAMOITTA	1	LUCISANO	1
CANDITO	1	MALACHINA	1
CARIDI	1	MALACRINO'	1
CASILE	1	MALLAMACI	1
CASTIGLIA	1	MALLMACE	1
CASTIGLIO	1	MANGANO	1
CHANNÒ	1	MANOARDI	1
CICUENI	1	MANTI	1
DIENI	1	MARTORANO	1
FARNARI	1	MASSARA	1
FEDERIGO	1	MELECRINO	1
FINTO	1	MESSINEO	1
FORTUNIO	1	MICO'	1
FURNARI	1	NENIANI	1
GIORDANI	1	NUCERA	1
GIOVANNI	1	OCCELLI	1
GUSMANO	1	OSSENTE	1
IARIA	1	PACHEDA	1
IRITTI	1	PALAMARA	1
LABOCCETTA	1	PALMISANO	1
MAMMI	1	PALUMBO	1
MANNARELLA	1	PAPISCA	1
MINIANO	1	PELLICONE	1
MODAFARI	1	POSSENTE	1
MUNUTI	1	RAMETTA	1
PIETRO	1	ROMANO	1
POLITO	1	SCOPELLITI	1
ROMATISI	1	SIGILLO'	1
SARACA	1	SONNAZZI	1
SCAPPATURA	1	TAMBURELLO	1
SICLARI	1	TORRETTA	1
VELONÀ	1	TRIPEPI	1
ZACCONE	1	VALERIANI	1
ZACCUNI	1	VILASI	1
ZAPPULA	1	ZERVU	1

## Sheet: Careggine
Surnames1566-1599	N	Surnames1993	N
BANDINI	26	FRANCHI	14
FRANCHI	16	CONTI	12
CORSI	10	POLI	12
ZERBINI	8	BERTOLOTTI	8
POLA	7	ROSSI	8
MARCHINI	6	VECCHI	8
MARTINI	6	VIRGILI	8
SALVETTI	5	BANDINI	7
BALDACCINI	4	DISCINI	7
BERTONI	4	PIACENTINI	7
BIAGIOTTI	4	PUPPA	7
COLA	4	RIELLI	7
TURELLI	4	CONTADINI	6
BALDUCCI	3	ZERBINI	6
BERTAGNA	3	CIPOLLINI	5
BRESCIANI	3	VAGLI	5
CHIURLINI	3	BRESCIANI	4
DI LUCA	3	CORSI	4
PELLINI	3	FORNARI	4
TOGNI	3	TARDELLI	4
ARRIGHI	2	IACCONI	3
BILLINORI	2	TONI	3
CECCONI	2	TRIELLI	3
CIMICOTTO	2	ANGELI	2
CODATO	2	BERTONI	2
FERRARI	2	BONINI	2
GANIGLI	2	CIAMBELLI	2
GIANNOTTI	2	GRASSI	2
GIOVANNI	2	LANDI	2
GUGLIELMI	2	PANSANI	2
MANCINO	2	AIOSA	1
MARCHERI	2	BALDUCCI	1
MARCONI	2	BARSI	1
MICHELI	2	BIAGIOTTI	1
PAOLINI	2	BIANCHI	1
PERANZI	2	CIUTELLI	1
POLI	2	COMPARINI	1
RIELLI	2	CORRIERI	1
RONDINI	2	FAINI	1
ROSSI	2	FRANCESCHETTI	1
ZARDELLO	2	FRANCESCHI	1
ZIZZI	2	GABARINI	1
ZURELLI	2	GIANFREDA	1
ANGELETTI	1	GIANNOTTI	1
BANABANASSI	1	GIOVACCHINI	1
BASTONE	1	GRILLO	1
BEANI	1	LORENZI	1
BELLIMORI	1	MALATESTA	1
BELLINI	1	MARCHETTI	1
BELLINOLLI	1	MICHELI	1
BELLINOPI	1	MONTI	1
BERNARDI	1	MOSCARDINI	1
BERNARDINI	1	NARDINI	1
BERNI	1	NOBILI	1
BERTI	1	PASQUELLI	1
BIAGGIO	1	PIEROTTI	1
BIANCHI	1	POCAI	1
BIANDALANA	1	PRETINI	1
BIAZIO	1	ROLANDI	1
BOBBI	1	SALVETTI	1
BRASSO	1	SARTI	1
BRUNI	1	SORAGGI	1
BURELLI	1	STEFANI	1
CACINI	1	SUFFREDINI	1
CANDELLI	1	TAMAGNINI	1
CARTOCIO	1	TOGNI	1
CASALI	1	TOGNOCCHI	1
CASCINA	1	TURINI	1
CASINI	1	VANNI	1
CECCHINI	1	VIVIANI	1
CERBONA	1
CONTI	1
DANDINI	1
DEL COLA	1
GRILLO	1
DELLA FOGGIA	1
DI COLA	1
GIAN	1
GIANCORSO	1
GIANINI	1
GIANINO	1
GIANPELLEGI	1
GIELLO	1
GRANNOTTI	1
LANDINI	1
MANCERA	1
MANCINI	1
MARCUCCI	1
MARCUCCIO	1
NIGANTE	1
PALANTOGNI	1
PANINI	1
PARANSA	1
PETRI BALDUCCI	1
PIFANO	1
PISANI	1
POLITI	1
RANGONI	1
ROFFI	1
SALINITTO	1
SALVINO	1
SANTA	1
SANTI	1
SANTINI	1
SASSO	1
SILVA	1
SINERI	1
TACANNA	1
TOGNO	1
TORDELLI	1
TRECCIATI	1
TURILLO	1
VADA	1
VECCHI	1
ZACCINE	1

## Sheet: Cerchio
Surnames1700	N	Surnames1993	N
D’AMORE	148	D'AMORE	43
IACOBACCI	71	CIOFANI	40
MEOGROSSI	55	TUCCERI	38
CIOFANI	45	MEOGROSSI	32
TUCCERI	37	CIPRIANI	20
MASSARO	29	JANICCA	15
ANTIDORMI	22	CONTINENZA	14
SPERANDIO	18	TOMASSETTI	13
D’AJELLI	17	CIOTTI	12
DE MUTIIS	17	PANECASIO	12
PANECASIO	17	PIETROIUSTI	12
CIPRIANI	15	ANTIDORMI	10
D’OVINDOLI	13	DI DOMENICO	10
CAMPOMIZZO	12	AMICONI	9
DI SIMONE	12	ANGELONI	8
VENANZIO	12	RAMELLI	8
CHICHIARELLI	11	SPERANDIO	8
COLANTONI	11	CASCIOLA	7
COLLE	11	MACCALLINI	7
CIOTTI	10	MACEROLA	7
CONTINENZA	10	TIRABASSI	7
DI GIUSTO	10	CHICHIARELLI	6
CAROSONE	9	DE GRANDIS	6
FOSCA	9	IACOBACCI	6
LEGGE	9	IAFOLLA	6
PANTANO	9	ROSATI	6
SPADONA	9	DEL TURCO	5
CHIRAVASSI	8	LUCCI	5
CELANO	7	MAZZULLI	5
CESIDDIO	7	CARUSONI	4
D’ANGELO	7	CIAGLIA	4
FELICE	7	D'ALESSANDRO	4
JANICCA	7	GIANNINI	4
MARCHETTI	7	MANCINI	4
TEDESCHI	7	MASSARO	4
AMICIS	6	MIONE	4
CASIO	6	PROIETTI	4
CIMINI	6	TEDESCHI	4
MARTELLOZZO	6	VASQUEZ	4
PANE	6	ZAVARELLA	4
ACCIANELLI	5	BELLINI	3
APOLLONIA	5	COLETTA	3
D’ORTUCCHIO	5	FASCIANI	3
FASCIANI	5	GIANNETTI	3
RAMELLI	5	PANARO	3
RESTAINO	5	PARMA	3
CALLOCCHIA	4	PELUSO	3
DEL COLLE	4	PETRUCCI	3
DIONIGIO	4	BELLINO	2
GAGLIANO	4	BIANCHINI	2
MIONE	4	BRUNO	2
PANETTA	4	COLANGELO	2
ROSATO	4	D'AGOSTINO	2
SOTERO	4	DI GRAVIO	2
TOMASSO	4	D'ONOFRIO	2
ALESANDRI	3	NAZZICONE	2
CLEMENTE	3	PARISSE	2
D’ALBE	3	RANALLI	2
DI CELANO	3	RICCI	2
FERRITTI	3	TOMASSINI	2
PIETROCICCO	3	VICARETTI	2
ROSA	3	VILLANUCCI	2
SILVESTRO	3	AMICIS	1
SOLMONA	3	AMICOZZI	1
TRASACCO	3	ANTONUCCI	1
VASQUEZ	3	BEVILACQUA	1
ARCIERI	2	BIOCCA	1
BERARDA	2	BISEGNA	1
CAGNANO	2	BOLEO	1
CIAGLIA	2	BOSCAGLI	1
CIAVARDINI	2	BUSCO	1
CORSI	2	BUZZELLI	1
D’ANTROSANO	2	CANTAGALLO	1
D’AVEZZANO	2	CARDINALE	1
D’INNOCENZO	2	CARNEVALE	1
D’ORTONA	2	CAROSELLI	1
DE SIMEONE	2	CASTAGNA	1
DOMENICO	2	CERASOLI	1
FRACASSO	2	CIACCIA	1
GAETANO	2	CIARALLI	1
GIANNINI	2	CIARLETTA	1
LEPORE	2	CICIOTTI	1
MASSIMO	2	CIMMINO	1
ORLANDI	2	CIPOLLONE	1
PIETROIUSTI	2	COLANTONIO	1
SANTE	2	COLLESI	1
AMADEO	1	CURITTI	1
ANGELETTI	1	D'ANDREA	1
ANTONINI	1	D'ANGELO	1
ARCANGELO	1	DE SANTIS	1
BONIFACIO	1	DEL PINTO	1
BRUNONE	1	DELL'ORSO	1
CATARINA	1	DI CARLO	1
COLETTA	1	DI CICCO	1
COLLELONGO	1	DI CONCETTI	1
CRISTOFANI	1	DI COSIMO	1
D’AGOSTINO	1	DI DOROTEA	1
D’ASCHI	1	DI FELICE	1
D’IPPOLITO	1	DI LORETO	1
DAMASO	1	DI MATTIA	1
DEL TEDESCO	1	DI SCIPIO	1
DI NUCCIANO	1	DI TOMMASO	1
DI PESCINA	1	D'OVIDIO	1
DI SORA	1	FALCONE	1
DI VIRGILIO	1	FELLI	1
FABBRI	1	FERRONI	1
FECATILLI	1	FIDANZA	1
FELICIANO	1	FINESSI	1
FELICITA	1	FRANCIULLO	1
FELIPPO	1	FRIGIONI	1
FIDANZA	1	GIORDANO	1
FORTUNATO	1	GRAZIANI	1
GENEROSO	1	GRILLI	1
GIUSTINO	1	LUCENTINI	1
INNOCENZO	1	MACERA	1
LONGO	1	MAGNANTE	1
MANCINI	1	MANCINELLI	1
NATALE	1	MODUGNO	1
NICOLA	1	MONTAGLIANI	1
OLIVIERI	1	MORETTI	1
PAGLIANELLA	1	MUNNO	1
PANGLIANELLA	1	NOBILE	1
PANTALEONE	1	NOVELLI	1
PAVOLA	1	NUCCI	1
PELLEGRINO	1	PALERMA	1
PLACIDO	1	PANTANO	1
POMPEJ	1	PARIS	1
RANELLETTA	1	PINTI	1
RANTUCCIO	1	PISEGNA	1
ROMANA	1	POLLA	1
ROSSI	1	PREVIATO	1
SANTUCCI	1	RAGLIONE	1
SARRA	1	RESCH	1
SEVERA	1	ROSSI	1
SIMPLICIO	1	SACCOCCIA	1
SINFOROSA	1	SAVINI	1
SINOBALDO	1	SILVAGNI	1
TARQUINIO	1	TAROLA	1
TIVOLI	1	TATARELLI	1
TOMASSETTI	1	TIRONE	1
VALERIO	1	TOFANI	1
VECCHIO	1	TRABALSI	1
VILLE	1	VALENZIANO	1
ZANNA	1	VERNARELLI	1
		VITALE	1
		VOLPE	1

## Sheet: Commezzadura
Surnames_1700-1749	N	Surnames_1993	N
ROSSI	47	PODETTI	30
PODETTI	23	ROSSI	19
MOSER	19	PENASA	14
ZANON	18	BRUSACORAM	11
BERNARDELLI	17	FLESSATI	11
CLASER	13	CAVALLARI	10
BORZATTI	12	SAVINELLI	10
MELCHIORI	12	ANGELI	8
BRUSACORAM	11	BELFANTI	7
GRAMOLA	10	TEVINI	7
BAITA	9	MARINOLLI	6
FLESSATI	9	MATTAREI	6
BELFANTI	8	PONTIROLLI	6
PONTIROLLI	7	DAPRA'	5
SARTORI	7	MAGNONI	5
CARNESSALINI	6	PANGRAZZI	5
FANTELLI	6	PEDERGNANA	5
DOLZANI	5	RAVELLI	5
PASOTTI	5	ZANON	5
BORRONI	4	BERNARDELLI	4
CABONETTI	4	GENTILINI	4
MARACANI	4	GRAMOLA	4
TABACCHINI	4	POLLI	4
COSI	3	CARNESSALINI	3
DONATI	3	IOB	3
GUARDI	3	MELCHIORI	3
RUBINI	3	ALBERTINI	2
TEVINI	3	BORRONI	2
BONAGIONTA	2	CATELLI	2
CAMPALINI	2	DALLAVALLE	2
CONAI	2	FERRARI	2
GRANERI	2	MAFFEIS	2
MOCHEN	2	PEDRI	2
SAVINELLI	2	PEGHINI	2
AMBROSI	1	STABLUM	2
CORADINI	1	ZAMBELLI	2
DAL PRA	1	ABORTIVI	1
GAPON	1	ACCORSI	1
GOSETTI	1	AGUZZOLI	1
MISSERONI	1	ALBERTONI	1
PANCHERI	1	ANDREIS	1
PAROLARI	1	ANDREOLI	1
PENASA	1	ANDREOTTI	1
RAVELLI	1	ARNOLDI	1
		BAGGIA	1
		BARBANO	1
		BARIGAZZI	1
		BARILA'	1
		BELLINI	1
		BERETTA	1
		BERGIA	1
		BERT	1
		BEVILACQUA	1
		BOCCALINI	1
		BOLZONI	1
		BORELLA	1
		BORZATTI	1
		BOSI	1
		BOTTARO	1
		BRANCALEONI	1
		BRANCHI	1
		BROGGIN	1
		CACIOPPO	1
		CAMURANI	1
		CAPRA	1
		CAROLLI	1
		CARTELLI	1
		CASNA	1
		CASTELLAN	1
		CATTIVELLI	1
		CEVENINI	1
		CIARLA	1
		CLASER	1
		CLAUSER	1
		COMANDULI	1
		CONCER	1
		COPERCINI	1
		COSTA	1
		COSTANZI	1
		CRISTOFORETTI	1
		DI MEO	1
		FALZOI	1
		FERRERI	1
		FORNACIANI	1
		FORONI	1
		FRASSINELLI	1
		FUZZI	1
		GABRIELLI	1
		GAGGIA	1
		GARDUMI	1
		GEREVINI	1
		GIACOMELLI	1
		GIANOLA	1
		GOBBI	1
		GOZZI	1
		GRIGGIO	1
		GUALERNI	1
		GUARNIERI	1
		KINDT	1
		KOFLER	1
		LADISA	1
		LAMPIS	1
		LANA	1
		LAPIOLI	1
		LAPUCCI	1
		LIBONI	1
		LONGHI	1
		LONGONI	1
		LOTZNIKER	1
		MANTOVANI	1
		MARTELLI	1
		MASE'	1
		MASTROLEO	1
		MATTACE	1
		MAZZANTI	1
		MAZZUCCO	1
		MEDIANI	1
		MELE	1
		MELGRATI	1
		MELONI	1
		MERAVIGLIA	1
		MIETTO	1
		MILIA	1
		MOLINARI	1
		MONTAGNA	1
		MORINI	1
		MUZZI	1
		NAVA	1
		NICOLATO	1
		NIOLA	1
		PACE	1
		PAINI	1
		PALAZZESCHI	1
		PANISI	1
		PASINI	1
		PEDRANI	1
		PERINI	1
		POZZA	1
		PRIN	1
		REDOLFI	1
		REINA	1
		RIGONI	1
		ROMANTINI	1
		ROSANI	1
		ROSSETTI	1
		SAIELLA	1
		SAVAZZI	1
		SCACCHETTI	1
		SERESIN	1
		SPEIRANI	1
		SUCCI	1
		SUELOTTO	1
		TEGONI	1
		TESTI	1
		TRASATTI	1
		VALENTINOTTI	1
		VALORZ	1
		VENDER	1
		VERCHI	1
		VILLA	1
		VINDIGNI	1
		VON WUNSTER	1
		WEBBER	1
		ZILIOTTO	1
		ZINGSHEIM	1
		ZOFFOLI	1

## Sheet: Ivrea
Surnames_1613	N	Surnames_1993	N
FERRERI	56	GILLIO	59
CROTI	52	FERRERI	55
MILLANO	50	FERRARO	42
PITETO	46	FORNERO	34
TURINO	41	GANIO	29
BEVOLO	39	BURZIO	28
CASERO	34	GIGLIO	28
GERMANO	34	BENEDETTO	26
GASTALDO	32	BONINO	22
MASSERIO	30	GIACHINO	22
PANIETTI	29	MARINIS	22
CAGNINO	28	ROSSI	22
VALETTO	28	VALLE	21
SALA	27	CASERO	20
SCALA	27	GIANOTTI	20
VESCOVO	27	TIRASSA	20
QUATRINO	26	GARDA	19
GIORDANO	24	GROSSO	19
COLOMBO	23	GETTO	18
MICHELETUS	23	NEGRO	18
SABULO	23	OBERTO	18
AVIGNONO	22	PAONESSA	18
BURTIJS	22	ZANETTI	18
CALDAROLO	22	BIANCO	17
TROMPETTO	22	GALLO	17
BIANCO	21	GRASSI	17
TORREANO	21	ARBORIO	16
BROSIO	20	ENRICO	16
PEILA	20	LONGO	16
STRATA	20	PERINO	16
ACOTO	19	POLLONO	16
FORNERO	19	QUACCIA	16
IANNOTTO	19	BERTOLINO	15
ANTONI	18	COSSAVELLA	15
CARELLI	18	FONTANA	15
MOTTO	18	MERLO	15
AIRONO	17	PASCARELLA	15
CHIADALE	17	MARCHETO	14
GALLI	17	MOTTO	14
GAUDINO	17	PERETTI	14
MARCHETO	17	RODDA	14
NEGRO	17	BERTINO	13
BARBERI	16	GASTALDO	13
GATTA	16	MOLINARI	13
GIOANINO	16	RICCI	13
LEONE	16	RUSSO	13
MERLO	16	TROMPETTO	13
ORENGIANO	16	VANORE	13
STRITA	16	AVIGNONO	12
TRAMPETTO	16	BARBERI	12
BERTONO	15	BELLINO	12
ECCLESIA	15	FRANCHETO	12
FINETTO	15	GAIDA	12
MOLINERO	15	GRASSIS	12
MORO	15	MARCONO	12
PESANDO	15	MUSSO	12
SILAVENGO	15	POZZO	12
UBERTO	15	RUFFINO	12
VALLINO	15	ZANELLATO	12
BOSCOLO	14	BARBERO	11
FACIANO	14	BERTONE	11
GASOTTO	14	BONOMO	11
GATINARA	14	BRUNO	11
GULLIERMO	14	CENA	11
MARCONO	14	COSTA	11
ORLA	14	GIANINO	11
RUSPINO	14	MARCO	11
SALVAGIO	14	MENEGHETTI	11
BARAMASCO	13	MOIA	11
BOCH	13	MONDINO	11
CANALE	13	OTTINO	11
ROFFINO	13	PADOVANI	11
BERTALLO	12	PRELLE	11
BONARDO	12	QUAGLIOTI	11
BONINO	12	RAVERA	11
BORGA	12	REGIS	11
BORIO	12	TOS	11
BORRA	12	ZAMBOLIN	11
BOVE	12	BERNARDI	10
CACHIOTI	12	BERNARDO	10
CALA	12	BIANCHI	10
CARBONATI	12	MAZZITELLI	10
CASANOVA	12	MUSSANO	10
CHIOLE	12	PIRAS	10
DONATO	12	ROSSETTO	10
GAIO	12	ANDREO	9
PERROLA	12	AZZALIN	9
REALI	12	BIAVA	9
ROLLA	12	CASTELLANI	9
TEGULA	12	COLOMBO	9
TESTIS	12	DEL GIUDICE	9
BELLINO	11	ESPOSITO	9
FUMAGALLO	11	GERMANO	9
GNERRO	11	MANTOAN	9
MARIONO	11	PEZZATI	9
MOLLINAT	11	PISTONO	9
OCCLEPO	11	ROSA	9
PICONI	11	SOTTERO	9
VEGLIO	11	STRATA	9
VIGLANCHINO	11	TROVERO	9
ALBERGA	10	VALLINO	9
BAILETO	10	VESCO	9
BANDITO	10	BOVIO	8
BERTOLDO	10	CANDELLIERI	8
BOITA	10	CORTESE	8
CARLINO	10	D'ANGELO	8
CARRASSO	10	DURANDO	8
GIO	10	GAGLIARDI	8
DROIJS	10	GIRARDO	8
FERAGAT	10	LESCA	8
GRANGIO	10	MAFFEI	8
MEINARDO	10	MARTINELLI	8
PADOVANI	10	MASSIGNAN	8
PALLASTRINO	10	PILATONE	8
PERRELLO	10	ROMANO	8
PILLATONI	10	ROSSO	8
PISTONO	10	VITTONATTI	8
RASONE	10	ZARA	8
SCALIA	10	ACCOTTO	7
ARBEBO	9	BARBIERI	7
BARLETO	9	BEDIN	7
BERGERIO	9	BERTOLDO	7
BILIA	9	BRAVO	7
BORGNO	9	CAMPAGNARO	7
BORRATUS	9	CAPELLO	7
BOVIO	9	CECCARELLO	7
CHIENNO	9	CODA	7
CLERICO	9	CONTA	7
COBETTO	9	CRESTO	7
COSSANO	9	DALLAN	7
FONTANA	9	DIANE	7
FRANCHETO	9	DONATO	7
GABUTO	9	ENRIOTTO	7
GAMBULLO	9	FAVRE	7
GERMANINO	9	FIORE	7
GUIDO	9	FLORIO	7
ENRIOTTO	9	GARETTO	7
GIORDANINO	9	GIOVANETTO	7
MARINIS	9	GIROTTI	7
MUSSA	9	GUIDO	7
OLIVERO	9	LEONE	7
PANISSA	9	MANFREDO	7
RIVARDO	9	MARANGONI	7
SALVO	9	MARTINI	7
TISIS	9	PAGLIA	7
TURBARELLO	9	PASTORE	7
VUCHIELLO	9	PELLONE	7
ALBORTO	8	PESANDO	7
AVOTTO	8	POVOLO	7
BARONCELLO	8	REY	7
BESSO	8	ROSSETTI	7
BIATA	8	SACCUMAN	7
BORTA	8	SCAVARDA	7
CANUERO	8	SIMEONE	7
CORIATOR	8	STELLA	7
CORREANO	8	TESTA	7
CRAVA	8	TREVISAN	7
DONIOSERA	8	TURINO	7
DULRINO	8	ALLERA	6
FORNASERO	8	BROSIO	6
GENERIO	8	BARBAGALLO	6
GETTO	8	BASANESE	6
GIULIANO	8	BERGANDI	6
GUIONETI	8	BERGANTINO	6
MUSSANO	8	BERTOLA	6
NASIS	8	BESSOLO	6
OGLIO	8	BILLIA	6
PONZIO	8	BOFFA	6
PRELLE	8	BOGATTO	6
REVERDINO	8	BORDET	6
ROBIOLA	8	CALVI	6
ROFFINELLO	8	CAMBURSANO	6
SEVOLDO	8	CARENA	6
GURINI	8	CASTROVILLI	6
VERCELLI	8	CAVAGLIA'	6
VESCONTE	8	CLERICO	6
VESPA	8	CONTI	6
AURRO	7	CROTI	6
BERRUTO	7	D'AMICO	6
BOL	7	DI CRESCENZO	6
BOLCHIERO	7	DORIA	6
CASTAGNA	7	FAVERO	6
CENTO	7	FIETTA	6
CRISTOFORO	7	FORMIA	6
CRUDI	7	FUMAGALLO	6
FECCIO	7	GEDDA	6
FRASCHETUS	7	GILLONE	6
GIANARIA	7	GIORDANO	6
GIASETO	7	LAURENT	6
GIORGIO	7	LEONELLI	6
GIRARDO	7	LUCIANI	6
GIURDANONO	7	MACCONE	6
GONORATO	7	MARINA	6
LESCA	7	MARRA	6
LORENZO	7	MARTINETTI	6
MANIA	7	MENALDO	6
MARCO	7	MESSINA	6
MARINA	7	MORANDINI	6
MARTIGNONO	7	MUNARI	6
MOSCHA	7	NAPOLITANO	6
PESAROLA	7	NICOLA	6
REPPA	7	OLIVIERI	6
SATTEGNA	7	PALERMO	6
STRINGERI	7	PIZZATO	6
TABIA	7	POZZATO	6
TEALDO	7	PROLA	6
TESTA	7	RAIMONDI	6
TIRALLA	7	REGRUTO	6
AIME	6	RIVA	6
AIMONE	6	RIVETTI	6
ALICE	6	ROLANDO	6
ANSERMO	6	SAUDINO	6
APPINO	6	SERRA	6
ARORTO	6	STILLAVATO	6
ARTAGLIETTO	6	STOOLA	6
BELLI	6	STOPPA	6
BELLONO	6	TESSITORE	6
BERTOLA	6	VITALE	6
BOCHETO	6	ZAMPIERI	6
BORGIA	6	ZODO	6
BRIONA	6	ZOLA	6
BROSOLO	6	ACTIS	5
CAMBIANO	6	AIMONE	5
CERTELLA	6	ALBERTO	5
CLIVEIJ	6	AMPOLLINI	5
COCHO	6	ANTOLINI	5
CONA	6	ARAMINO	5
CORTELLA	6	ARDITO	5
CRAVOTO	6	ARENA	5
DAVIOLGIO	6	BARBIERO	5
DENTIS	6	BARONE	5
DOSSA	6	BATTAGLINO	5
EUSEBIO	6	BEGGIO	5
FENO	6	BELLONO	5
FERRANDI	6	BELLOTTI	5
FOGLIA	6	BERTACCO	5
FORMENTO	6	BETTINELLI	5
GARETTO	6	BISONE	5
GELIO	6	BIZZOTTO	5
GRASSIS	6	BOERIO	5
LAURENTI	6	BOLOGNINO	5
MABRITO	6	BONA	5
MACHONIS	6	BONELLO	5
MONTE	6	BORTOLI	5
PANNA	6	BOZZO	5
PERNICE	6	BRACCO	5
PERRAGA	6	BREGOLIN	5
PERRONETO	6	BRIZZI	5
PLASTERIO	6	BUCCI	5
QUAGLIOTI	6	BUFFA	5
REUBI	6	BUTERA	5
REVERSUS	6	CAPPUCCIO	5
RO	6	CARLINO	5
RONDOLETTO	6	CASALI	5
RUFFO	6	CERESA	5
SALAMONO	6	CHIANTORE	5
SANDIO	6	COL	5
TINIVELLA	6	CORNO	5
TONATO	6	CORRADO	5
TORRANO	6	CUZZIOL	5
TRICHI	6	DE FILIPPI	5
TRISALETO	6	DE LA PIERRE	5
VALENZANO	6	DEL REGNO	5
VERNA	6	DEMURU	5
VITTONATO	6	DE STEFANO	5
AIMONINO	5	DI NUZZO	5
ARBORIO	5	DI SARNO	5
BARIOLI	5	ERNIANI	5
BATAGLIA	5	FACCIO	5
BERRANO	5	FARAONE	5
BIANCHOVECHIO	5	FASANO	5
CABRICO	5	FERRANDI	5
CAPELETI	5	FILIPPI	5
CAPIGLIE	5	FIO'	5
CASETTI	5	FOLLIS	5
CASTELLI	5	FRANCESCHINI	5
CHEIJNA	5	FRANCISCO	5
CHIALVINO	5	FRANCO	5
DOO	5	FRESC	5
FANI	5	GAIDO	5
FECIA	5	GAMBA	5
FERA	5	GAMBONE	5
GAMBAROVA	5	GASPARINI	5
GARGANUS	5	GATTO	5
GIUGALLI	5	GENNARO	5
GRATIOTI	5	GENTILE	5
GROMO	5	GENTILI	5
ENRICO	5	GHIRARDO	5
IANNI	5	GIANNETTI	5
LAGNETI	5	GIORDANA	5
LEONIBUS	5	GIULIANO	5
MAFIOLLA	5	GREGORIO	5
MAGNETO	5	GRIBAUDI	5
MALUASIUS	5	POLITO	5
MANSETO	5	ITALIANO	5
MARANDONO	5	IZZO	5
MASSUCHI	5	LANA	5
MEISTRINO	5	LOMBARDI	5
MINO	5	LORA	5
MONDANO	5	MAGLIONE	5
OCHIELLO	5	MALISAN	5
OLLERLO	5	MANCUSO	5
PASQUERO	5	MARTINETTO	5
PENNATO	5	MASCOLO	5
PINETO	5	MAURO	5
PORCELLI	5	MEI	5
RANO	5	MIGLIORINI	5
RAVERA	5	MODINA	5
REORDA	5	MORO	5
REVERIO	5	MOSCA	5
RONITIO	5	MUCELLI	5
RUBEO	5	NATALE	5
STEFEGNONO	5	OCCLEPO	5
STEFFENINA	5	OLIVERO	5
TIBALDI	5	PARENTE	5
TOSETTO	5	PASINATO	5
TRONSANO	5	PATISSO	5
VIETO	5	PAVAN	5
VINCENTI	5	PERETTO	5
ABATE	4	PERINETTI	5
AGERIUS	4	PEROTTO	5
ALBERTO	4	PIANA	5
ALLONO	4	PIOVAN	5
BALINETTO	4	PUGLIESE	5
BANCHETTO	4	RAIO	5
BAUDINO	4	REALI	5
BERTASSO	4	REI	5
BERTINOTO	4	REVEL	5
BOLATINO	4	RICCIARDELLI	5
CORRIANO	4	ROBERTI	5
BOSONINO	4	ROFFINO	5
BRUNELLO	4	ROSCIANO	5
CAFFARO	4	ROTUNDO	5
CHIARTANO	4	SACCO	5
CODA	4	SANTI	5
COGIOLA	4	SARDINO	5
CORNO	4	SARDO	5
CURTI	4	SBIZZERA	5
FASOLLIO	4	SCICCHITANO	5
FERRARETO	4	SIMEONI	5
FLORITUS	4	STROBBIA	5
GARLANDA	4	TARELLO	5
GHIGGIA	4	TONINO	5
MOTTONE	4	TONSO	5
PERRUCHINO	4	TORREANO	5
PIANA	4	TOSIN	5
POLINO	4	TOTARO	5
POSSO	4	TRAPASSO	5
RAPIS	4	UCARI	5
RATTO	4	VALCAUDA	5
ROLLETI	4	VALSECCHI	5
ROSSA	4	VENDITTI	5
TESTONI	4	VIGLIOTTA	5
USSALLINO	4	VINCIGUERRA	5
VALLE	4	VITELLO	5
VIGLIO	4	ZACCAGNINI	5
AMERIGO	3	ZAGO	5
ALBERTI	3	ZOPPO	5
ALBINO	3	ADDINO	4
AZELIO	3	AGNUSDEI	4
BENATO	3	AGRIPPINO	4
BERNARDINO	3	ALCIATI	4
BERRITO	3	ARIAUDO	4
BORRELLO	3	AUTINO	4
BRONERO	3	AVONDOGLIO	4
BURLINI	3	BAGNO	4
CHIAPPINO	3	BALBO	4
CITA	3	BALDI	4
FOLIS	3	BASILE	4
GAVOTTO	3	BASSO	4
GHIEIA	3	BECCIO	4
GIULA	3	BELLAMACE	4
GRAGLIA	3	BELLO	4
IRENO	3	BELTRAME	4
SIMONDI	3	BENEDINO	4
LEONA	3	BERNARDINO	4
LOSSA	3	BERSANI	4
MEGLIO	3	BERTODO	4
PAPARELLO	3	BERTON	4
PASSARO	3	BETASSA	4
PASTORIS	3	BIGLIA	4
PERACCHIO	3	BLESSENT	4
PERRONE	3	BONFANTI	4
RIPA	3	BORELLO	4
ROSA	3	BORIO	4
SALICE	3	BORRA	4
SARTORETI	3	BOSCOLO	4
TADEO	3	BOTTALA	4
TALIANDIS	3	BRAZZALE	4
ZANELLO	3	BRILLANTE	4
ZANNETO	3	BRUNERO	4
AIMONETTO	2	BUCCAFURNI	4
ALBANO	2	BUSOLIN	4
AMOSSO	2	CALAMARI	4
BARATONO	2	CARLISI	4
BOLENGHINO	2	CARRER	4
CROSA	2	CASADEI	4
DORRA	2	CASARIN	4
FIOLA	2	CASONATO	4
GRANGIA	2	CASTELLI	4
GRIVA	2	CAVAGNETTO	4
IORIO	2	CAVALLERO	4
MANAGLIA	2	CHIUNI	4
MENALLO	2	CHRISTILLIN	4
MOLLIENRA	2	COBETTO	4
MONROSSO	2	COMOTO	4
PAGLIA	2	CORAZZA	4
PASGIUNO	2	CORNELIO	4
REBOTTO	2	CORTELLA	4
RENACHO	2	COSTAMAGNA	4
SOLCO	2	CRIFO'	4
STROPPA	2	DAGNA	4
TRABATTONI	2	DAMETTO	4
VERA	2	DECAROLI	4
VIRANO	2	DE COLLE	4
ACCHINO	1	DE NITTIS	4
ALENA	1	DE PAOLI	4
ANDREO	1	DI BERNARDO	4
ANRO	1	ECCLESIA	4
ARTUSA	1	FALETTO	4
AUDA	1	FALLETI	4
BABOT	1	FERRARESE	4
BAGNO	1	FERRETTI	4
BAILO	1	FESSIA	4
BAIONI	1	FILIPETTO	4
BALME	1	FIORIO	4
BUNGHERI	1	FROLA	4
BARBAROTO	1	FULCO	4
BARDELLA	1	FUOCO	4
BARGIE	1	GAIGA	4
BARRO	1	GALARDI	4
BATESTINO	1	GARAVET	4
BATIANO	1	GENILOTTI	4
BEANCHO	1	GHIGGIA	4
BECCHARO	1	GIACOMA	4
BEVILACQUA	1	GILLONO	4
BERCHIATO	1	GIOLITTI	4
BEREOLA	1	GIOVANNINI	4
BERNARDI	1	GIVONETTI	4
BERTELLO	1	GRASSINO	4
BIANCHETO	1	GRASSO	4
BOLLIO	1	GRAZIANO	4
BONAMICO	1	GRIMALDI	4
BONAORA	1	GUADAGNO	4
BONITIO	1	GUARINO	4
BONONO	1	IANNOTTO	4
BORSATINO	1	IEULIA	4
BOTTA	1	INVERNIZZI	4
BOTTALLO	1	JON	4
BOTTIGLIE	1	LANDORNO	4
BRUNETO	1	LANZA	4
BRUNINO	1	LAZZARIN	4
CAFFARELLO	1	LEONA	4
CALDANO	1	LEONARDI	4
CAMPALLO	1	LEVI	4
CAMPANINO	1	LIORE	4
CAMPARONO	1	LO VALVO	4
CAMPO	1	LUCATELLO	4
CANAGNETI	1	MACALUSO	4
CANAVERIO	1	MACCHIERALDO	4
CAPRA	1	MALERBA	4
CARRARIA	1	MARAN	4
CASALI	1	MARRESE	4
CASSARO	1	MARTINO	4
CASTELLANI	1	MASOERO	4
CASTIGLIA	1	MASSA	4
CAVA	1	MASSARO	4
CERRETO	1	MAURI	4
CESIANI	1	MAZZA	4
CHIAFREDO	1	MAZZARELLA	4
CHIAMBERIJ	1	MAZZOLA	4
CIGNETO	1	MILANESIO	4
CIMALO	1	MINO	4
CLEMENTE	1	MOLLO	4
COGLIOLA	1	MONTE	4
COMOTO	1	MONTELEONE	4
COSSAVELLA	1	MORABITO	4
CRESTO	1	MORSELLI	4
CUGNIO	1	NICOLELLO	4
CUSSIA	1	NICOLOTTI	4
DILLA	1	NOASCONE	4
BOGLIE	1	NUZZO	4
DOLLA	1	ODDICINI	4
DONGHITO	1	OGGERO	4
DOTI	1	OLIVETTI	4
DOVA	1	ONETA	4
DRAPERONO	1	ORTALDA	4
DUBEO	1	OSSOLA	4
EMO	1	PASSARO	4
FLORANO	1	PASSERI	4
FORNAROTO	1	PASTERIS	4
FORNO	1	PEILA	4
FRANCESE	1	PELLITTERI	4
FRANCISCO	1	PENNATO	4
FRASATE	1	PERENCHIO	4
FURNO	1	PERONI	4
FUSANO	1	PERROT	4
FUSETTO	1	PESCARIN	4
GAGNA	1	PETROSINO	4
GAMBALUPO	1	PICCOLO	4
GARDA	1	PIREDDA	4
GAUDENSO	1	PITETTI	4
GILIO	1	POMA	4
GRILLO	1	POVERO	4
GRISOLIO	1	RAMELLA	4
GRIVETO	1	RAMELLO	4
ENRIELLO	1	RE	4
IOSETTO	1	REBUGLIO	4
LAGNA	1	REGALI	4
LAZZARA	1	RICCIARDI	4
LORENZINO	1	RIZZATO	4
LUCA	1	ROBINO	4
LUGANO	1	ROMANIELLO	4
MANFREDO	1	ROVERETO	4
MANTELLO	1	SACCHERO	4
MARCELLOTTO	1	SAGGIORO	4
MARIDON	1	SALA	4
MARRA	1	SALVARANI	4
MASSARO	1	SALVATO	4
MASTALONO	1	SALVETTI	4
MELALDO	1	SANGIORGIO	4
MELLONO	1	SAPONE	4
MESSA	1	SARNELLI	4
MIGLIO	1	SCANAVACCA	4
MOCHO	1	SGROI	4
MOLLARDA	1	SIVIERO	4
MONTEGRANDO	1	SPLENDORE	4
OLLETTO	1	STABILE	4
OVIANO	1	TARDITO	4
PALLASSOL	1	TARIZZO	4
PANOLIA	1	TENCA	4
PATTI	1	TIBALDI	4
PENARDO	1	TIRABOSCHI	4
PERRUCHIO	1	TODESCO	4
PESAROTTO	1	TOIA	4
POGLIO	1	TORASSO	4
POLASTRINO	1	TROIANO	4
POLITO	1	TURSI	4
POLLO	1	UGO	4
POMA	1	VAIRETTO	4
PORTA	1	VALLERO	4
POSOLIUS	1	VECCHINI	4
PUGANO	1	VENTURINI	4
PUPILLI	1	VIDRA	4
PUTEO	1	VIGNA	4
QUAGLIO	1	VINCENTI	4
RATEGNA	1	VOLA	4
RESSIA	1	ZACCARIA	4
RETUGLIETO	1	ZANELLO	4
ROETTO	1	ZANOTTI	4
ROSETTO	1	ZERI	4
ROVORE	1	ABATE	3
SALSA	1	ABBOVE	3
SCARAMUCIA	1	ACQUAVIVA	3
SCOGLIO	1	AGOSTI	3
SPINOLA	1	AGOSTINO	3
STELLIO	1	AIELLO	3
SURDIS	1	ALBERGA	3
TARDITI	1	ALBERGHINO	3
TECHIA	1	ALBERTI	3
TICHIA	1	ALOISIO	3
TORRATIO	1	AMIONE	3
TORTA	1	ANDREETTA	3
TRIVERO	1	ANGELA	3
UGO	1	ANGELIN	3
VALLONUS	1	ANSELMETTI	3
VILLANI	1	ANTONIETTO	3
ZOLA	1	ANZIL	3
		ARAGONA	3
		ARDISSONE	3
		ARNODO	3
		ATZEI	3
		AZZOLIN	3
		AZZONI	3
		BACCHIEGA	3
		BALEGNO	3
		BALICE	3
		BALLARINI	3
		BARBATO	3
		BAROLAT	3
		BARREL	3
		BAUDINO	3
		BELLAFIORE	3
		BELLI	3
		BELLINETTI	3
		BELLIS	3
		BENATO	3
		BENEDETTI	3
		BERATTO	3
		BERTARIONE	3
		BERTELLO	3
		BERTOLINA	3
		BERTOLLO	3
		BERTORELLE	3
		BETTASSA	3
		BETTINI	3
		BIANCHETO	3
		BISI	3
		BLANC	3
		BOATO	3
		BOCCA	3
		BOCCHIO	3
		BOERO	3
		BOLONGARO	3
		BONALDO	3
		BONATO	3
		BONELLI	3
		BONESOLI	3
		BONETTI	3
		BONI	3
		BORDIGNON	3
		BORGNO	3
		BOVE	3
		BRAGA	3
		BRAGHIERI	3
		BRAMBILLA	3
		BRECCIA	3
		BRESCACIN	3
		BRUSTIA	3
		BUGGIA	3
		BUGLIONE	3
		BUSCA	3
		BUSCAGLIA	3
		BUSSO	3
		CAGLIERI	3
		CALDI	3
		CAMPI	3
		CANNAROZZI	3
		CANNAS	3
		CAPADURA	3
		CAPELLARO	3
		CAPPAI	3
		CAPUSSELLA	3
		CARAZZATO	3
		CARBONATI	3
		CARBONE	3
		CARDONA	3
		CARFORA	3
		CARLUCCIO	3
		CASILIO	3
		CASOTTO	3
		CASSINELLI	3
		CASTELNUOVO	3
		CATABIANI	3
		CAVALIERI	3
		CAVALLERA	3
		CAZZULO	3
		CELLEGHIN	3
		CERUTTI	3
		CERVIATO	3
		CHIAVENUTO	3
		CHIAVERINA	3
		CHIOLINO	3
		CHIONO	3
		CIANI	3
		CIOCHETTO	3
		OLLETTO	3
		COLONESE	3
		CONDELLO	3
		CONVERSA	3
		COSTANTINO	3
		COSTANZO	3
		COSTENARO	3
		COSZACH	3
		CRISPINI	3
		CRISTOFORO	3
		DAGASSO	3
		D'AGNESE	3
		DAI CAMPI	3
		DAL LAGO	3
		DALY	3
		DAMINO	3
		DANESE	3
		DE FAZIO	3
		DE GREGORI	3
		DE LISE	3
		DE MARTINI	3
		DEMELAS	3
		DERIU	3
		DERIVI	3
		DI DOMENICO	3
		DI STEFANO	3
		DORIGO	3
		DUO'	3
		ELENA	3
		ENRIONE	3
		FABBRI	3
		FACCIN	3
		FACCO	3
		FACTA	3
		FAIT	3
		FARINA	3
		FASSIO	3
		FAVARO	3
		FAVARON	3
		FEMIA	3
		FERAUDO	3
		FERRENTINO	3
		FEY	3
		FINI	3
		FIORENTINO	3
		FISCELLA	3
		FLECCHIA	3
		FOSCALE	3
		FOSCOLO	3
		FOSSATI	3
		FRACASSO	3
		FRACCHIA	3
		FRANCESCATO	3
		FRANCESIO	3
		FRANZA	3
		FRANZETTI	3
		FRANZOSO	3
		FRASCA	3
		FRASSA'	3
		GABRIELE	3
		GAETANO	3
		GAMBERO	3
		GAMBRO	3
		GAMBULLO	3
		GANDINI	3
		GANINO	3
		GARDIS	3
		GARIGLIO	3
		GATTONI	3
		GERA	3
		GHIOTTO	3
		GIACHETTO	3
		GIAGNORIO	3
		GIANOLA	3
		GIBBONE	3
		GILARDINO	3
		GINO	3
		GIORGIO	3
		GIOVANDO	3
		GIOVANETTI	3
		GIOVINAZZO	3
		GIRODO	3
		GIUBLESI	3
		GIUSTI	3
		GIVA	3
		GLAUDA	3
		GLISENTI	3
		GOGLIO	3
		GRANDI	3
		GRECIOLI	3
		GREMMO	3
		GRUA	3
		GUADAGNINI	3
		GUARNERI	3
		GUERRA	3
		HUBER	3
		IACHI	3
		IBERTI	3
		IDALI	3
		IEZZA	3
		IGNOTI	3
		INVERNICI	3
		IORIO	3
		JANUTOLO	3
		JOYEUSAZ	3
		LACCHIA	3
		LANCEROTTO	3
		LANCIERI	3
		LANI	3
		LAZZARA	3
		LEPORE	3
		LIBRALATO	3
		LIPORACE	3
		LIPPI	3
		LOCATELLI	3
		LOMBARDO	3
		LOMEN	3
		LOPARDO	3
		LORENZINO	3
		LUCCHINI	3
		LUPO	3
		MABRITO	3
		MACCHI	3
		MACCIONI	3
		MAGGIO	3
		MAGGIORA	3
		MAGGIOROTTI	3
		MAGNEA	3
		MALATESTA	3
		MANCINI	3
		MANGIACASALE	3
		MANINA	3
		MANTICA	3
		MANTIONE	3
		MANZO	3
		MARANGON	3
		MARAZZATO	3
		MARCHELLO	3
		MARCHISIO	3
		MARCOLONGO	3
		MARIANI	3
		MAROCCHI	3
		MARTA	3
		MARTINAGLIA	3
		MASCARELLO	3
		MASSERONI	3
		MATTEA	3
		MAZZONE	3
		MELETTI	3
		MELONI	3
		MERLINO	3
		MICHELATTI	3
		MIGLIONICO	3
		MILLA	3
		MIOLA	3
		MONTERISO	3
		MONTRUCCHIO	3
		MONZEGLIO	3
		MORBELLI	3
		MORELLO	3
		MORETTO	3
		MORINI	3
		MOSCHETTA	3
		MULAS	3
		MURONI	3
		MUSMECI	3
		MUSTO	3
		NAPPO	3
		NARDI	3
		NERVA	3
		NICCO	3
		NICOLINO	3
		OMETTO	3
		ORIFICI	3
		ORNANO	3
		ORRU'	3
		OTTELLO	3
		PAGHERA	3
		PAGLIARIN	3
		PALUGAN	3
		PANICO	3
		PAOLI	3
		PAPA	3
		PASSAFIUME	3
		PASTINESE	3
		PATTI	3
		PAVONE	3
		PEA	3
		PELLANDA	3
		PELOSO	3
		PER	3
		PEREGO	3
		PERIN RIZ	3
		PERONA	3
		PERRIER	3
		PERUCCA	3
		PESCARMONA	3
		PICCIRILLO	3
		PIENAROSA	3
		PIGNOCCO	3
		PISANI	3
		PISCITELLI	3
		PITOSSI	3
		POLETTI	3
		POMELLA	3
		PONZETTO	3
		PORTA	3
		POZZI	3
		PRIMAVERA	3
		PRINSI	3
		PRINZIS	3
		PUGLISI	3
		QUAGLIO	3
		QUARETTA	3
		RABOZZI	3
		RAMANZIN	3
		RAMERIO	3
		RANIERI	3
		RAO	3
		RAUCCI	3
		REFOLO	3
		REMONDINO	3
		RESTUCCIA	3
		RICCA	3
		RICONDA	3
		RIGAZIO	3
		RISSO	3
		ROLFO	3
		ROLLA	3
		ROSELLI	3
		ROTA	3
		ROVARIS	3
		RUBEGA	3
		RUGGIA	3
		RUSCONI	3
		SACCHI	3
		SACCOTELLI	3
		SAJEVA	3
		SANDRI	3
		SANNA	3
		SANTINA	3
		SAPONERI	3
		SAVEGNAGO	3
		SAVI	3
		SAVINO	3
		SAVIO	3
		SCAGNOLARI	3
		SCALA	3
		SCARPELLINI	3
		SCIARA	3
		SCIASCIA	3
		SCOLARI	3
		SCOLARO	3
		SCOMAZZON	3
		SCORDARI	3
		SCOTTO	3
		SELVATICO	3
		SERAFIN	3
		SEREN ROSSO	3
		SIGNORINO	3
		SIMONATO	3
		SIMONETTI	3
		SOSSO	3
		SPATAFORA	3
		SPEZZANO	3
		STEVANON	3
		STOCCO	3
		STRAGIOTTI	3
		TAGLIABUE	3
		TAMBURIN	3
		TARICCO	3
		TEALDO	3
		TEDESCHI	3
		TEPPA	3
		TERZI	3
		TOMMASO	3
		TONIOLO	3
		TORRA	3
		TRAVERSA	3
		TRIMARCHI	3
		VACCARINO	3
		VALENTE	3
		VANNI	3
		VANONI	3
		VARDA	3
		VASSONEY	3
		VAUDAGNA	3
		VERCELLI	3
		VERNETTI	3
		VEZZANI	3
		VICINA MAZZARETTO	3
		VIDANO	3
		VIETO	3
		VILLA	3
		VINEIS	3
		VISENTIN	3
		VISIGALLI	3
		VITALI	3
		VIVIAN	3
		VOIGLIO	3
		VOLPE	3
		VULLO	3
		ZACCARIELLO	3
		ZAMBONI	3
		ZAMOLO	3
		ZANA	3
		ZANAT	3
		ZANI	3
		ZANINI	3
		ZIGGIOTTO	3
		ZILIOTTO	3
		ZITO	3
		ZORODDU	3
		ZUNINO	3
		ACOTO	2
		ADAMO	2
		ADESSO	2
		ADINOLFI	2
		AGNOLI	2
		AGNOLIN	2
		AGOSTA	2
		AGOSTINI	2
		AIRA	2
		AIVANO	2
		ALAIMO	2
		ALBORGHETTI	2
		ALESSI	2
		ALFIERI	2
		ALFONSO	2
		ALIBERTI	2
		ALUFFI	2
		AMBROSIA	2
		AMORETTI	2
		AMORUSO	2
		AMOSSO	2
		ANDREIS	2
		ANDREOLI	2
		ANDRINA	2
		ANGARANO	2
		ANGELERI	2
		ANGELICO	2
		ANGELINO	2
		ANRO	2
		ANTONI	2
		ANTONIOLI	2
		APICELLA	2
		APRATO	2
		ARAGIONE	2
		ARATA	2
		ARNOLETTI	2
		ASSOLARI	2
		ATZENI	2
		AUDA	2
		AUDERO	2
		AZARIO	2
		AZZI	2
		AZZOLINI	2
		BACCAGLINI	2
		BAGNERA	2
		BAIMA	2
		BALAGNA	2
		BALASINI	2
		BALLA	2
		BALOCCO	2
		BALUGANI	2
		BALZO	2
		BALZOLA	2
		BANDA	2
		BARATTINI	2
		BARBUSCIA	2
		BARGAGNI	2
		BARGETTO	2
		BASILICATA	2
		BASSI	2
		BASTAROLI	2
		BASTIANELLO	2
		BATTELLO	2
		BATTI	2
		BATTISTA	2
		BAVARINO	2
		BEGO	2
		BELTRAMO	2
		BENA	2
		BENETTI	2
		BENVENUTO	2
		BERARD	2
		BERGAGLIO	2
		BERGANTIN	2
		BERRETTA	2
		BERRONE	2
		BERT	2
		BERTACIN	2
		BERTAGLIA	2
		BERTI	2
		BERTIN	2
		BERTINA	2
		BERTINARIA	2
		BERTOLE'	2
		BERTOLI	2
		BERTOLO	2
		BERTONASCO	2
		BERUTTI	2
		BERUTTO	2
		BETTARELLO	2
		BETTO	2
		BIAMONTE	2
		BICCIATO	2
		BICH	2
		BIGANDO	2
		BIOSA	2
		BIROLI	2
		BISSON	2
		BLOTTO	2
		BODRERO	2
		BOGGIO	2
		BOLDO	2
		BOLOGNA	2
		BOLZONI	2
		BOMBARDIERI	2
		BONACCORSI	2
		BONASSI	2
		BONFIGLIO	2
		BONGIOVANNI	2
		BONVICINI	2
		BONZANO	2
		BORCHIO	2
		BOREGGIO	2
		BORGA	2
		BORGESIO	2
		BORGHI	2
		BORGOGNO	2
		BORLA	2
		BORRELLO	2
		BORRUSO	2
		BORTOLAN	2
		BORTOLOTTO	2
		BOSCHETTI	2
		BOSCHINI	2
		BOSIO	2
		BOSSOLONO	2
		BOTTA	2
		BOTTINO	2
		BOURLOT	2
		BOZZELLO	2
		BRADASCHIA	2
		BRAGHIN	2
		BRAGION	2
		BRESATZ	2
		BREVI	2
		BRICCARELLO	2
		BROGLIATTO	2
		BRONZINI	2
		BRONZOLO	2
		BRUALDI	2
		BRUNELLO	2
		BRUNETO	2
		BRUNI	2
		BRUNIALDI	2
		BRUSCO	2
		BULFONI	2
		BULGARO	2
		BULLIO	2
		BUONGIORNO	2
		BURATTO	2
		BURBATTI	2
		BUZZI	2
		CACOPARDO	2
		CAFASSO	2
		CAFFARO	2
		CAGNIN	2
		CAIELLI	2
		CALABRESE	2
		CALARESU	2
		CALCANTE	2
		CALDERINI	2
		CAMANDONA	2
		CAMIA	2
		CAMINATI	2
		CAMPAGNOLA	2
		CAMPAGNUOLO	2
		CAMPAJOLA	2
		CAMPARI	2
		CANETTA	2
		CANIL	2
		CANTIGNANO	2
		CAPIRONE	2
		CAPOBIANCO	2
		CAPONE	2
		CAPELETI	2
		CAPRIOLO	2
		CAPUANO	2
		CARAVELLO	2
		CARCAISO	2
		CARDINI	2
		CARETTA	2
		CARLOTTI	2
		CARTURA	2
		CARULLO	2
		CARUSO	2
		CASAGRANDE	2
		CASAZZA	2
		CASCIO	2
		CASILLO	2
		CASIRAGHI	2
		CASTELLETTI	2
		CASTORINA	2
		CATALDI	2
		CATTIN	2
		CAVALIERE	2
		CAVALLI	2
		CAVALLO	2
		CAVATORE	2
		CAVAZZANA	2
		CECCARELLI	2
		CECCARONI	2
		CECCHETTO	2
		CECCHINI	2
		CELEGHIN	2
		CENZATO	2
		CERANTOLA	2
		CERETTO	2
		CERFOGLIO	2
		CERMINARA	2
		CERNIGLIA	2
		CERNOTTO	2
		CERON	2
		CERRETO	2
		CERRUTI	2
		CERVI	2
		CESARI	2
		CESARO	2
		CHASSEUR	2
		CHIADO'	2
		CHIANESE	2
		CHIARELLA	2
		CHIEPPA	2
		CHIEREGATO	2
		CHIESI	2
		CHILESE	2
		CHINAGLIA	2
		CHINEA	2
		CHIOVATERO	2
		CHIOVETTO	2
		CIAMPI	2
		CIAMPINI	2
		CIARDIELLO	2
		CIGNA	2
		CIGNETO	2
		CILENTI	2
		CIMA	2
		CIOFFI	2
		CIPELLI	2
		COCCOZ	2
		COCO	2
		COGGIOLA	2
		COGO	2
		COLLI	2
		COLLINI	2
		COLOMBATTO	2
		COMELLO	2
		COMINATO	2
		COMINELLI	2
		COMINETTO	2
		COMOGLIO	2
		COMPER	2
		CONDOLO	2
		CONIGLIO	2
		CONSOLANDI	2
		CONTESSO	2
		CONTINI	2
		COPPO	2
		CORCELLI	2
		CORDERO	2
		CORDOGLIO	2
		CORETTA	2
		CORGNATI	2
		CORRADIN	2
		CORSINI	2
		CORTE	2
		CORTI	2
		COSCIA	2
		COSSANO	2
		COVA	2
		COVELLI	2
		COZZA	2
		CRITELLI	2
		CRIVELLARO	2
		CROATTO	2
		CROSAZZO	2
		CRUTTO	2
		CUDIA	2
		CURTO	2
		CURZIO	2
		CUTELLE'	2
		D'AGATA	2
		DALLA BA	2
		DALL'AGNOL	2
		DALLA POZZA	2
		DALL'ARGINE	2
		DAMILANO	2
		DANESI	2
		DANIELI	2
		DA RUOS	2
		DE CARLI	2
		DECIO	2
		DE FERRARI	2
		DEIANA	2
		DEITOS	2
		DEL BELLO	2
		DELLA CASA	2
		DELL'AMICO	2
		DELLO STRITTO	2
		DE LUCIA	2
		DEL VECCHIO	2
		DE MAIO	2
		DE MARZIANI	2
		DE MASI	2
		DE NICOLA	2
		DE PILLA	2
		D'ERRICO	2
		DESTRO	2
		DEUT	2
		DIABOTTI	2
		DIANA	2
		DIATTO	2
		DI BARI	2
		DI BENEDETTO	2
		DI CAPUA	2
		DI COSTANZO	2
		DI GIROLAMO	2
		DI MANNO	2
		DI MARTINO	2
		DI NOIA	2
		DI NUNNO	2
		DI STAZIO	2
		DOCKRILL	2
		DOLANDO	2
		D'ORAZIO	2
		DOSSETTO	2
		DURANTI	2
		DURIO	2
		EMANUEL	2
		ERBA	2
		FABBRINI	2
		FABIANI	2
		FABRETTO	2
		FACCHI	2
		FACCHIN	2
		FADDA	2
		FAGGIAN	2
		FALOSSI	2
		FANTINI	2
		FAPPANI	2
		FARCITO	2
		FASIOLO	2
		FAVARIO	2
		FAVETTO	2
		FERRAROTTI	2
		FERRO	2
		FESTA	2
		FILIPPINI	2
		FINCO	2
		FINOTTO	2
		FOGAROLI	2
		FORMENTO	2
		FORNENGO	2
		FORNO	2
		FRAGALE	2
		FRANCESCHI	2
		FRANCESCOTTI	2
		FRANCESE	2
		FRANCHINI	2
		FRANCISCONO	2
		FRATI	2
		FRERIO	2
		FUORCHIERI	2
		FURLIN	2
		FUSO	2
		GABBANI	2
		GAFFOGLIO	2
		GAGLIANO	2
		GAIARDO	2
		GAIOTTO	2
		GALLAURESE	2
		GALLI	2
		GALLINO	2
		GALVAN	2
		GAMBERINI	2
		GAMBINI	2
		GAMERRO	2
		GARAU	2
		GARBO	2
		GARDANO	2
		GARIO	2
		GARNERO	2
		GARRETTO	2
		GASOLO	2
		GASSINO	2
		GAUDINO	2
		GAVIOLI	2
		GAVOTTO	2
		GELSOMINO	2
		GENNARI	2
		GERVASI	2
		GHEBBANO	2
		GHERARDI	2
		GHIARDI	2
		GHIRARDI	2
		GHIRINGHELLO	2
		GIACCHETTO	2
		GIACOMETTI	2
		GIACOSA	2
		GIANASSO	2
		GIANFREDI	2
		GIANNINO	2
		GIANNITRAPANI	2
		GIANNONE	2
		GIANOGLIO	2
		GIAVON	2
		GILARDINI	2
		GILI	2
		GILIO	2
		GILLI	2
		GINDRI	2
		GINESI	2
		GIORDANINO	2
		GIRELLI	2
		GIROMINI	2
		GIUDICI	2
		GIUGLER	2
		GIUSEPPONE	2
		GO	2
		GOBBI	2
		GOBBO	2
		GONELLA	2
		GRAMMATICO	2
		GRAMPIOGGIA	2
		GRANGE	2
		GRECO	2
		GREGO	2
		GRENDELE	2
		GRILLO	2
		GRISA	2
		GROIA	2
		GRUER	2
		GUABELLO	2
		GUASTI	2
		GUERRIERO	2
		GUIDATO	2
		GUIDORIZZI	2
		GUMIERO	2
		IANNELLO	2
		IMPELLUSO	2
		IMPROTA	2
		INFANTE	2
		IOSEFINI	2
		IRICO	2
		ISOLATO	2
		JONA	2
		JONGHI	2
		LAGANA'	2
		LAGNA	2
		LAGO	2
		LANTERMO	2
		LAUGERO	2
		LAVEZZO	2
		LEA	2
		LEBOLE	2
		LEONARDUZZI	2
		LEPORA	2
		LEVENFELD	2
		LICARI	2
		LIMONGELLI	2
		LINGERI	2
		LIOY	2
		LIZIER	2
		LOCANE	2
		LO CICERO	2
		LO CIGNO	2
		LODI	2
		LO FARO	2
		LOJACONO	2
		LORENZATO	2
		LORENZELLI	2
		LOT	2
		LUBRANO	2
		LUCARIELLO	2
		LUPANO	2
		LUSSIETTO	2
		MACRI	2
		MADAU	2
		MAESTRI	2
		MAGA	2
		MAGGI	2
		MAGNABOSCO	2
		MAIO	2
		MAISTO	2
		MALACRINO'	2
		MALEFFO	2
		MALPEDE	2
		MANCIN	2
		MANDIS	2
		MANEO	2
		MANIERO	2
		MANTOVANI	2
		MANZELLA	2
		MANZONE	2
		MARASSO	2
		MARCHESA	2
		MARCHESIN	2
		MARCHI	2
		MARCIANO	2
		MARGIOTTA	2
		MARINONE	2
		MARIONO	2
		MARITANO	2
		MAROTTA	2
		MAROTTO	2
		MARSAN	2
		MARSELLI	2
		MARTEGANI	2
		MARTIN	2
		MARTINENGO	2
		MARTINOLI	2
		MARTOCCIA	2
		MARTORANA	2
		MARUCCO	2
		MARUSSI	2
		MARZANO	2
		MASCIA	2
		MASCIOPINTO	2
		MASINI	2
		MASSAIA	2
		MASSETI	2
		MASSUCHI	2
		MASTRANGELO	2
		MATTALUCCI	2
		MATTE'	2
		MATTIS	2
		MATTIUSSI	2
		MAZZERO	2
		MAZZITELLO	2
		MAZZUCCO	2
		MEDRI	2
		MEINARDO	2
		MELAN	2
		MELE	2
		MELIS	2
		MENEGHINI	2
		MENEGON	2
		MENGAZIOL	2
		MENOZZI	2
		MEREU	2
		MERIGGI	2
		MERMATI	2
		MEZZANO	2
		MICHELA	2
		MICHI	2
		MIGLIETTA	2
		MIGLIORATI	2
		MIGLIORIN	2
		MILANESI	2
		MILIA	2
		MINARDI	2
		MINETTI	2
		MION	2
		MOGLIA	2
		MOGLIOTTI	2
		MOIRANO	2
		MOISO	2
		MOLINA	2
		MOLINATTI	2
		MOLON	2
		MONTAGNINI	2
		MONTANARO	2
		MONTELLA	2
		MONZARDO	2
		MORA	2
		MORANDI	2
		MORELLA	2
		MORESCO	2
		MORGANTE	2
		MOROZZO	2
		MORRA	2
		MORUCCI	2
		MOSCATO	2
		MOSSA	2
		MURA	2
		MUTALIPASSI	2
		MUZIO	2
		NALE	2
		NALIN	2
		NAPOLI	2
		NARDIN	2
		NARETTO	2
		NEGRINI	2
		NEGRINOTTI	2
		NERI	2
		NERVI	2
		NEVIANI	2
		NICOLETTA	2
		NICOLETTI	2
		NIOSI	2
		NISI	2
		NIZZA	2
		NOBILE	2
		NONNI	2
		NORDIO	2
		NORO	2
		NOVO	2
		ODERIO	2
		OFFIN	2
		OGGERI	2
		OLIVO	2
		OLLA	2
		OLLEARO	2
		OLLINO	2
		OLMO	2
		ORECCHIA	2
		ORNATO	2
		OSELLA	2
		OTTENGA	2
		OTTOLINI	2
		PACIOLLA	2
		PAGANI	2
		PAGELLA	2
		PAGLIERINI	2
		PAGLIUGHI	2
		PAGNINI	2
		PAGNOTTA	2
		PALADINO	2
		PALAZZO	2
		PALMERI	2
		PALVARIO	2
		PANARIO	2
		PANIGONE	2
		PANIN	2
		PANTANO	2
		PAOLONI	2
		PAOLUCCI	2
		PAONE	2
		PAPACCIO	2
		PARATO	2
		PARDI	2
		PARISE	2
		PARNISARI	2
		PASIN	2
		PASQUATO	2
		PASSANI	2
		PASSARELLO	2
		PATRUCCO	2
		PAVARIN	2
		PEANO	2
		PECCE	2
		PEDERZOLLI	2
		PEDROTTA	2
		PEGORARO	2
		PEGURI	2
		PELIZZARI	2
		PELLEGRINI	2
		PELLEGRINO	2
		PERACHIOTTI	2
		PERALDO	2
		PERALMA	2
		PERAZZO	2
		PERELLI	2
		PERELLO	2
		PERINI	2
		PERNA	2
		PEROTTI	2
		PEROTTINO	2
		PERRI	2
		PERRONE	2
		PERTEGHELLA	2
		PESCATORI	2
		PESCI	2
		PESSATTI	2
		PETITO	2
		PETRONIO	2
		PIAZZA	2
		PICCO	2
		PIEROBON	2
		PIERRO	2
		PIGNATTI	2
		PILLONI	2
		PINATO	2
		PINNA	2
		PINTON	2
		PIREDDU	2
		PIRO	2
		PISERA'	2
		PISSINIS	2
		PITARA'	2
		PIZZOTTI	2
		PLAZIO	2
		POCCHIOLA	2
		PODDESU	2
		POLCAN	2
		POLESEL	2
		PONCELLETTI	2
		POPPA	2
		PORCELLINI	2
		POSILLIPO	2
		POZZA	2
		PRAZ	2
		PREMOLI	2
		PRESBITERO	2
		PRINCIPE	2
		PROSPERI	2
		PULA	2
		PULZE	2
		PUSCEDDU	2
		PUTZU	2
		QUAGLIERO	2
		QUASSOLO	2
		QUAZZANI	2
		QUILICO	2
		RAITERI	2
		RAPETTI	2
		RASO	2
		RASOIRA	2
		RASTELLO	2
		RATTI	2
		RAVAZZI	2
		RAVETTO	2
		RAVIGLIONE	2
		REDI	2
		REMOLLINO	2
		RENATIELLI	2
		RESTA	2
		REVIGLIONE	2
		REVIGLIONO	2
		REVIL	2
		RICCADONNA	2
		RICCO	2
		RIGOLLI	2
		RIMERICI	2
		RIZZO	2
		ROBATTO	2
		ROBONE	2
		ROCCO	2
		ROLLE	2
		ROMOLI	2
		RONCO	2
		ROSINA	2
		ROTELLA	2
		ROVERONI	2
		ROVERSI	2
		RUBINO	2
		RUFFINENGO	2
		RUFINO	2
		RUGGERI	2
		RUPNIK	2
		RUSSANO	2
		SABA	2
		SABOLO	2
		SACCAVINO	2
		SACCONE	2
		SACERDOTE	2
		SAIVETTO	2
		SALADINI	2
		SALERNO	2
		SALETTA	2
		SALETTO	2
		SALIMBENI	2
		SALVATI	2
		SALVO	2
		SANTAMBROGIO	2
		SANTO	2
		SARDARO	2
		SARTO	2
		SARTOR	2
		SARTORIO	2
		SARTORIS	2
		SASSANO	2
		SCALARONE	2
		SCALI	2
		SCAPINO	2
		SCARPINO	2
		SCHIAVI	2
		SCHINCARIOL	2
		SCHINCO	2
		SCIDONE	2
		SCOZZAFAVA	2
		SCOZZARI	2
		SCURCI	2
		SCUSSEL	2
		SCUTARO	2
		SEARDO	2
		SECCAFIEN	2
		SELIS	2
		SELVA	2
		SERAZIO	2
		SETA	2
		SICCARDI	2
		SICCO	2
		SICILIANO	2
		SILVESTRI	2
		SIMONDI	2
		SIMONE	2
		SIMONINI	2
		SMEDILE	2
		SOLIANI	2
		SOLURI	2
		SORRENTINO	2
		SPADARO	2
		SPADORCIA	2
		SPAGNOLI	2
		SPANO'	2
		SPERANZA	2
		SPINELLI	2
		STEFANELLI	2
		STRAPPAZZON	2
		STRAULLU	2
		STRAZZARINO	2
		STREITO	2
		STROLOGO	2
		SUBRIZI	2
		SURIANI	2
		TAPPARO	2
		TARANTOLA	2
		TARENA	2
		TAROZZO	2
		TEAGNO	2
		TELATIN	2
		TENAGLIA	2
		TERRIN	2
		TESSARIS	2
		THE'	2
		TINUZZO	2
		TIRONE	2
		TIRONI	2
		TOCCO	2
		TODISCO	2
		TOMMASI	2
		TONDI	2
		TONELLI	2
		TONON	2
		TORNETTA	2
		TORRESAN	2
		TORTELLI	2
		TOZZI	2
		TRABUCATTO	2
		TRAVERSO	2
		TRICERRI	2
		TROGOLO	2
		UGGETTI	2
		VACCARONO	2
		VACCHELLI	2
		VAGLIO	2
		VALANZANO	2
		VALENTINI	2
		VALERA	2
		VALFRE'	2
		VALLIVERO	2
		VANARIA	2
		VANZETTI	2
		VAUDANO	2
		VECCHIO	2
		VELLA	2
		VENESIA	2
		VENEZIAN	2
		VERCELLONE	2
		VERDOIA	2
		VERGNANO	2
		VERLEZZA	2
		VERNA	2
		VERONESE	2
		VESCOVO	2
		VIANO	2
		VICARI	2
		VICARIO	2
		VIDALI	2
		VIGILI	2
		VIGLIANI	2
		VIGLIO	2
		VIGLIOCCO	2
		VIGLIOTTI	2
		VIGNOCCHI	2
		VILLARI	2
		VIOLA	2
		VIOLANTE	2
		VIOLETTA	2
		VIRONDA	2
		VITUCCI	2
		VIZZINI	2
		VOGLIANO	2
		VOLATINO	2
		VOLPATO	2
		YEUILLAZ	2
		ZACCAGNI	2
		ZACCHIA	2
		ZAGAMI	2
		ZAIA	2
		ZAMPESE	2
		ZAMPINO	2
		ZANCANARO	2
		ZANICHELLI	2
		ZANOLO	2
		ZANZI	2
		ZAPPALA'	2
		ZARAMELLA	2
		ZIA	2
		ZIMONE	2
		ZINETTI	2
		ZINOTTI	2
		ZUBLENA	2
		ZUCCA	2
		ABBA	1
		ABBANI	1
		ABBATE	1
		ABBATIELLO	1
		ABBONDIO	1
		ABBRUCIATI	1
		ACCATTINO	1
		ACCOMINOTTI	1
		ACCORSINI	1
		ACCURTI	1
		ACHILUZZI	1
		ACROME	1
		ADAMI	1
		ADDAMO	1
		ADDOMINO	1
		ADORNI	1
		AGAZZI	1
		AGNESE	1
		AGNESOD	1
		AGNOLETTO	1
		AGOSTINUCCI	1
		AGOSTO	1
		AIASSA	1
		AICARDI	1
		AICHINO	1
		AIDALA	1
		AIMARO	1
		AIME	1
		AIMONETTO	1
		AIROLDI	1
		AKOSMOFF	1
		ALBANESE	1
		ALBANO	1
		ALBARELLO	1
		ALBERTINI	1
		ALBY	1
		ALCARO	1
		ALDI SACCO	1
		ALEMANNO	1
		ALICE	1
		ALLARA	1
		ALLEGRI	1
		ALLEN	1
		ALLEVI	1
		ALLIOT	1
		ALLONO	1
		ALLUCI	1
		ALLUTO	1
		ALMA	1
		ALMONTE	1
		ALNO	1
		ALONGI	1
		ALPE	1
		ALPIGNANO	1
		ALTIMARI	1
		AMADESI	1
		AMATI	1
		AMATO	1
		AMATUZZO	1
		AMBRINO	1
		AMBROGGIO	1
		AMBROSINO	1
		MEGLIO	1
		AMENDOLA	1
		AMICO	1
		AMIDEI	1
		AMISANO	1
		AMUSO	1
		ANDORNO	1
		ANDREONE	1
		ANDRETTA	1
		ANDRIOLO	1
		ANESI	1
		ANGELI	1
		ANGERA	1
		ANGIONO	1
		ANGIUS	1
		ANGLANI	1
		ANGLESIO	1
		ANGOTTI	1
		ANILE	1
		ANSALDI	1
		ANSERMO	1
		ANSINELLI	1
		ANTEGHINI	1
		ANTONELLI	1
		ANTONINI	1
		ANTUONO	1
		ANZALONE	1
		ANZOLA	1
		APICE	1
		APOLLONIO	1
		APPLETON	1
		APRILE	1
		AQUILA	1
		AQUILANO	1
		AQUINO	1
		ARCARI	1
		ARCIDIACO	1
		ARCURI	1
		ARDI	1
		ARDISSON	1
		ARDISSONO	1
		ARDITO BERTONE	1
		ARDIZZONE	1
		ARDUIN	1
		ARGAMANTE	1
		ARGENTERO	1
		ARIBONE	1
		ARIOLA	1
		ARIOTTI	1
		ARIU'	1
		ARIZIO	1
		ARMANDOLA	1
		ARMANETTI	1
		ARMANI	1
		ARMELLONI	1
		ARMILLOTTA	1
		ARNINI	1
		ARNONI	1
		ARONA	1
		ARONICA	1
		ARRIGHI	1
		ARTESI	1
		ARTIGLIA	1
		ARTIGLIERIA	1
		ARZENTON	1
		ASCHERO	1
		ASCHIERO	1
		ASTARITA	1
		ASTENGO	1
		ASTRI	1
		ATTAMANTE	1
		ATTARDO	1
		ATTI	1
[truncated: 2,862 more rows]

## Sheet: Levanto
Surnames_1662	N	Surnames_1993	N
SAPORITO	57	VIVIANO	63
VIVIANO	56	REZZANO	52
PERRONE	51	ANSELMO	47
NICORA	35	MOGGIA	47
DE FILIPPI	33	SCAPPARONE	40
ANSELMO	30	SCHIAFFINO	37
DE FRANCHI	28	BARLETTA	36
PERAZZO	27	CURRARINO	36
LERSO	25	DEL BENE	36
MERANO	25	TUVO	35
MOTTO	24	MERANO	33
MASSOLA	23	BAGNASCO	28
CHIESA	22	DE FILIPPI	28
CORSO	22	NICORA	27
SCOTTO	22	PERRONE	27
CANSA	21	DANERI	25
REZZANO	21	SCARAMUCCIA	25
ZATTERA	21	ZOPPI	25
MEREGONE	20	ROMANO	24
BUSCO	19	MOTTO	23
CURRARINO	19	BIANCHI	22
SERRA	18	RASO	22
ZANONE	18	BARILLARO	21
ARPE	17	BERETTA	20
BOGGIANO	17	DE FRANCHI	20
MORI	17	CANSA	19
SCHIAFFINO	17	LIZZA	19
BARLETTA	15	BERTOLOTTO	18
ZOPPI	15	MEDONE	18
TADDEI	14	BUSCO	17
VISCONTE	14	CORRADO	14
BOSTICA	13	GERMANO	14
CASANOVA	13	SASSARINI	14
GIAMBONE	13	TADDEI	14
SALUZZO	13	VARSI	13
SBARALIA	13	ARPE	12
TUVO	13	COLOMBO	11
BARBERI	12	FERRARI	11
CADELAGO	12	FILIPPONE	11
MEDONE	12	LERICI	11
MELANO	12	MASSOLA	11
BALDASSARE	11	BOSTICCA	10
RATTO	11	QUEIROLO	10
CAPPELLA	10	BARDELINO	9
CASSANA	10	CALLO	9
CHIENOLLA	10	CAMPODONICO	9
DE NEGRI	10	FERRANDO	9
GIBBONE	10	FINOLLO	9
GROPPI	10	LAGASCIO	9
LIZZA	10	MEREGONE	9
VALENTE	10	CASANOVA	8
BARILLARO	9	CAVALLO	8
FONTANA	9	SAPORITO	8
GIURFINO	9	BRUZZONE	7
NOSSARDO	9	CADELAGO	7
SCAPPARONE	9	CINOLLO	7
BERTOLOTTO	8	DE NEGRI	7
BONVICINO	8	DE SIMONI	7
DE LUCA	8	MAGNANI	7
GUGLIELMOTTI	8	SALANO	7
OPPEZZINI	8	SCOPESI	7
TESTA	8	BALDASSARE	6
ACCIMATORE	7	BARBERI	6
COSCETTO	7	BASSO	6
FARAGGIANA	7	BERTONATI	6
GRANELLA	7	BRUSCO	6
GUANA	7	CASELLA	6
LERICE	7	COSTA	6
MARASSO	7	DEVOTO	6
MORINELLO	7	GIANELLI	6
NOVARA	7	MASCARDO	6
POGGIO	7	PERAZZO	6
STEFANINI	7	TERENZONI	6
TERRAROSSA	7	ANDALORO	5
BAGNASCO	6	FARAGGIANA	5
BALESTRERO	6	GIBERTO	5
BOLLA	6	MARASSO	5
CONFRATERNITA	6	MARCELLINI	5
DE ROSSI	6	NASI	5
DURANTI	6	NICOLINI	5
FINOLLO	6	PENNISI	5
FORNELLI	6	ROSSI	5
GIBERTO	6	VALENTE	5
LAVAGGIOROSSO	6	ZATTERA	5
MENDONE	6	BERNINI	4
MEZABOTTE	6	BERTAMINO	4
MOTTI	6	DE ROSSI	4
PASSANO	6	FARINA	4
ROMANO	6	LA ROSA	4
TORAROLO	6	METTINI	4
BERRETTA	5	MINETTI	4
BONINO	5	MORI	4
CONTE	5	MUSA	4
CURADI	5	REBECCHI	4
DRUO	5	RISOLI	4
FILIPPONE	5	ROSSINI	4
MASCARDO	5	SCERNIO	4
OPICINO	5	SOLARI	4
PAGANETTO	5	TRIESTE	4
PAITA	5	AGATA	3
SCARAMUCCIA	5	AGNELLI	3
SCERNIO	5	ANDREOTTI	3
SCRIBANIS	5	BELLA	3
STRADELLA	5	BELLOGLIO	3
VARSI	5	BENCINI	3
VEPPO	5	BENEDETTI	3
ZERMANO	5	BIGGIO	3
BARDELINO	4	BIGHETTI	3
BORNIOTTO	4	BONO	3
CARRO	4	BORDONE	3
CORNICE	4	BORNIOTTO	3
COSTA	4	BOSELLI	3
DEL BENE	4	BRACCO	3
DELLA CORTE	4	BRENCO	3
FARINA	4	CAMERA	3
FERRARI	4	CAMERANA	3
FIORINA	4	CAPRIOLO	3
GALETTI	4	CASTIGLIONI	3
GERMANO	4	CAVAZZUTI	3
LANZAROTTO	4	CEMELLINI	3
LERICI	4	CONTARDI	3
NAVONA	4	CORRADINO	3
PADRI	4	DELLA COSTA	3
PASTORINO	4	DESIMONI	3
PERRONI	4	DIRINDELLI	3
PORINARO	4	FIGOLI	3
RAGGIO	4	FORNESI	3
ROSSI	4	GHISOTTI	3
SCANDELLA	4	GUGLIELMOTTI	3
TISCORNIA	4	LAMPONI	3
VIANO	4	MAGGIANI	3
CERRUTI	3	MARIANI	3
CORRADO	3	MARRI	3
CURRADI	3	MAZZANTINI	3
DE MICHELE	3	MONTANARI	3
DEL ORSO	3	MONTORO	3
GHIRARDENGO	3	OLIVI	3
IMPERIALE	3	OPPECINI	3
IVANO	3	PAPILLO	3
LANDO	3	PARODI	3
LUXARDO	3	PETTIROSSI	3
MARCELINO	3	PILOTTI	3
MATTALANA	3	PISTRINI	3
METTINO	3	POLI	3
MONACHE	3	PUPPO	3
MOTTA	3	RAFFO	3
PASTORE	3	RICCI	3
PERINO	3	RICCO	3
RUSCHI	3	RIZZO	3
SALE	3	ROCCA	3
SAMBUCETO	3	SALVETTI	3
SCHIAFINO	3	SIMONETTI	3
BALDI	2	STURLA	3
BARDI	2	TESTA	3
BERTAMINO	2	TISCORNIA	3
BERTERO	2	TRANCHELLINI	3
BERTINA	2	AIRENTI	2
BOGIOLO	2	ANTONIELLA	2
BOSEGNA	2	ARCADU	2
BRIGNOLE	2	AZZINNARI	2
CANESSA	2	BAILO	2
CASELLA	2	BALDI	2
CAVALLO	2	BARSI	2
CAZELLA	2	BELLANTONE	2
COSTELLA	2	BEVILACQUA	2
CURLOTTI	2	BIGARO	2
DA MONTI	2	BONNET	2
DE SIMONE	2	BORDIGONI	2
DE ZAN	2	BOVONE	2
DELLA SPORA	2	BRUNO	2
GASOLO	2	BUSSANI	2
GIANOLLO	2	CABRINI	2
GIBBONA	2	CAMERE	2
HONESTA	2	CAMISA	2
MERCANTE	2	CANALE	2
MINOTTO	2	CAPPELLINI	2
MUSSO	2	CARBONE	2
NOVELLOTTO	2	CARBONI	2
OPPICINO	2	CARIDI	2
ORATORIO	2	CASTAGNOLA	2
PAGAN	2	CASTALDI	2
PEZZINO	2	CASTELLANI	2
PICCHIETTO	2	CATINO	2
POLICARDO	2	CATTANEO	2
RI	2	CAVALLARO	2
RIGHETTI	2	CESARI	2
RINALDO	2	CHECCUCCI	2
SENGIARO	2	CIARDI	2
TALIACARNE	2	CINQUE	2
TORACCA	2	CIRILLO	2
TORPIANA	2	COLLA	2
VINZONE	2	CORDARA	2
ZENOGGIO	2	CORTALE	2
ZOLEZI	2	CROCE	2
ZOPPINO	2	CUPPINI	2
AGOSTINO	1	DA PASSANO	2
AMIGONE	1	DA RONCHI	2
ANDREOLLI	1	D'ADDA	2
ARDOINO	1	DALLA	2
ARMIGNAO	1	DALL'ARGINE	2
BALDISSERRI	1	DE VECCHI	2
BARBASSA	1	DEL RIO	2
BELLANA	1	DEL RY	2
BENVENUTO	1	DEL TREDICI	2
BIASSA	1	DELL'ACQUA	2
BIBOLINI	1	DELMAESTRO	2
BONARDI	1	DERLIN	2
BOTTERO	1	DI MARTINO	2
BOTTINO	1	DIGLIO	2
BREGASANA	1	DOTTI	2
BRICA	1	ELBAY	2
BUON	1	FALCONE	2
CARMAGNOLA	1	FEDELI	2
CARPENA	1	FILIPPELLI	2
CARRODINA	1	FRANCESCHETTI	2
CASAMENTI	1	GALLADINI	2
CASCIA	1	GALLAVRESI	2
CASTELLO	1	GALLESE	2
CENTURIONE	1	GARUTI	2
CHELLA	1	GESINDELLI	2
CIASSA	1	GHINI	2
CINGHIARO	1	GIANARDI	2
COGNOMINATO	1	GIANOLLO	2
COMPIANO	1	GIBELLINI	2
COMUNAGLIE	1	GIUSTO	2
COMUNITÀ	1	GOBETTI	2
CONTARDI	1	GOLLER	2
COTTELIA	1	GRANATA	2
COVERCHERELLO	1	GRANELLA	2
COVERCHIOLLO	1	GUASTELLA	2
CUGINO	1	GUERRINI	2
CURRAO	1	IVANI	2
DA PASSANO	1	JENCEK	2
DE AGOSTINO	1	KRACHMALNICOFF	2
DE BUON	1	LATINI	2
DE SCRIVANO	1	LERCARI	2
DEL CANSO	1	LERZO	2
DEL PIAN	1	LICORDARI	2
DELLA FOCE	1	MANFREDI	2
DI PIAZZA	1	MARINO	2
DUCE	1	MARTELLI	2
ENRIGA	1	MARZATICO	2
ERMIRIO	1	MECONI	2
FANTONE	1	MENINI	2
FERETTO	1	MERCURIO	2
FERRARINO	1	MERLA	2
FORTEZZA	1	MEZZANOTTE	2
FRASSO	1	MICALI	2
GABELLA	1	MIGLIORINI	2
GARIBALDO	1	MONTANO	2
GAVAZO	1	MORA	2
GHELFO	1	MORELLI	2
GHIRARDENGA	1	MORETTI	2
GHIRLANDA	1	MOSCATELLI	2
GIBONE	1	MUGERLI	2
GIUSTINIANO	1	MUSSO	2
GRISOLA	1	PASTORINO	2
GRIXELLA	1	PELVIO	2
LAGO	1	PENSA	2
LANDA	1	PERUZZI	2
LENGIARO	1	PIACENTINI	2
LEVANTO	1	PICCININI	2
LOGGIA	1	POLINELLI	2
LUCIANI	1	POTENZA	2
MACHIERO	1	PUCCINI	2
MARIANO	1	QUERINI	2
MARLETTA	1	RAFFAETTA	2
MASSOLLO	1	RAGGI	2
MERSAROLA	1	RAVIOLO	2
MISELIJS	1	REPETTO	2
MISELIS	1	RESTANI	2
MISSEGLIO	1	RICCARDI	2
MISSELIIS	1	RIGHETTI	2
MONEGLIA	1	RODRIGUEZ	2
MORESCO	1	ROLLANDO	2
MUSANTE	1	RONCONI	2
NOSTRA SIGNORA	1	RUGIATI	2
OLIVERO	1	SABATINI	2
ORSINI	1	SANITA'	2
OSPEDALE	1	SARTORI	2
PALLAVICINO	1	SAUDINO	2
PAMOLEO	1	SAVI	2
PANCALDO	1	SCEVOLA	2
PASTINE	1	SIBOLDI	2
PASTORA	1	SIGNORASTRI	2
PENELLO	1	SORAGGI	2
PINELLO	1	SPELTONI	2
PODESTÀ	1	SPUNTONI	2
POSOLI	1	STELLATI	2
RAFFO	1	TEMPORINI	2
RAVASCHIERO	1	TOMLINSON	2
REGGIO	1	TONINI	2
RETTORE	1	TORACCA	2
RISSO	1	TRAVI	2
RIVAROLO	1	TROTTA	2
RIZZO	1	TURRI	2
RODOINO	1	URBANI	2
ROSCELLI	1	ZAMBONI	2
DEL MESCO	1	ZAVARONI	2
DA PAOLA	1	ABBATI	1
SAVIGNONA	1	ADAMI	1
SBARRAGLIA	1	ADINOLFI	1
SCHENONE	1	ADORNI	1
SCOPOLA	1	AFFATICATI	1
SERVETTO	1	AGIMAN	1
SESTERO	1	AGNETTI	1
SIANDRO	1	AGOSTINO	1
SUARDO	1	AGRATI	1
SUPERNO	1	ALBINI	1
SUPPERNI	1	ALCERONI	1
TAMBURSANO	1	ALI	1
TESTARONE	1	ALINOVI	1
TOSARINO	1	ALVAU	1
TOSO	1	AMATO	1
TRAMASCO	1	AMEGLIO	1
TRAVERSARO	1	AMELIO	1
TROMBETTI	1	ANDREANI	1
TUO	1	ANDREONI	1
TURBINO	1	ANGELI	1
VARSUA	1	ANGIOLANI	1
VASSALLO	1	ANTOGNETTI	1
VERNASSA	1	ANTONELLI	1
VERRINA	1	ANTONIAZZI	1
VIVARO	1	ANTONINO	1
VOLVA	1	AQUILANO	1
ZACCARIA	1	ARATI	1
ZATTINO	1	ARDINGHI	1
ZENOGLIA	1	ARDUINI	1
ZIGOTTO	1	ARLEONI	1
		ARMELLA	1
		ASCOLI	1
		ASUNI	1
		AZIADE' CEVIDALLI	1
		BABICH	1
		BACCAREDDA BOY	1
		BAIARDI	1
		BAIETTO	1
		BALDISSERRI	1
		BALDOIN	1
		BALESTRERO	1
		BALLO	1
		BALOSSI	1
		BANDINI	1
		BARACCHI	1
		BARALIS	1
		BARATTA	1
		BARDI	1
		BAREGGI	1
		BARELLA	1
		BARGNA	1
		BARON	1
		BARTOLETTI	1
		BARTOLINI	1
		BASCHERA	1
		BASTIANI	1
		BATTISTONI	1
		BAVASSANO	1
		BECCARI	1
		BEFFAGNA	1
		BEGOTTI	1
		BELARDI	1
		BELFORTI	1
		BELLANDI	1
		BELLUTI	1
		BELTRANDI	1
		BENELLI	1
		BENETTI	1
		BERALDI	1
		BERETTIERI	1
		BERGAMASCHI	1
		BERGONZI	1
		BERI	1
		BERINI	1
		BERNARDI	1
		BERNER	1
		BERRA	1
		BERTE'	1
		BERTELE'	1
		BERTETTI	1
		BERTINI	1
		BERTOLDI	1
		BERTOLINI	1
		BERTONELLI	1
		BERTUOLO	1
		BESANA	1
		BETTATI	1
		BETTI	1
		BETTONI	1
		BIANCARDI	1
		BIANCONI	1
		BIASOTTI	1
		BIFFIGNANDI	1
		BIFULCO	1
		BILLI	1
		BINDA	1
		BIONE	1
		BISAGNO	1
		BLANC	1
		BLINDATI	1
		BODINI	1
		BOFFI	1
		BOGGIALI	1
		BOGGIANO	1
		BONA	1
		BONANNI	1
		BONATTI	1
		BONESCHI	1
		BONETTI	1
		BONI	1
		BONZANO	1
		BORELLA	1
		BORELLO	1
		BORGHI	1
		BORN	1
		BORROMEO	1
		BORSA	1
		BORSANI	1
		BORTOLAMEOLLI	1
		BOSCARDIN	1
		BOSCHI	1
		BOSCO	1
		BOSIO	1
		BOSSI	1
		BOSTICA	1
		BOTTI	1
		BOTTINI	1
		BOZZO	1
		BRAGAGNOLO	1
		BRAGGIO	1
		BRAGONI	1
		BRANCACCIO	1
		BRANCHETTI	1
		BRAVI	1
		BRILLANTE	1
		BRIVIO	1
		BRIZZI	1
		BURAGGI	1
		BUTTI	1
		BUVOLI	1
		CABOARA	1
		CACCHIOLI	1
		CADIOLI	1
		CAGNOLI	1
		CAIROLA	1
		CALESTANI	1
		CALISTI	1
		CALISTRI	1
		CALLEGARI	1
		CALVI	1
		CAMILLI	1
		CAMOIRANO	1
		CAMPEOTTO	1
		CAMPOLO	1
		CAMPORA	1
		CANCELLIERI	1
		CANDIANO	1
		CANDIO	1
		CANTONI	1
		CANTRIGLIANI	1
		CAPELLINI	1
		CAPELLINO	1
		CAPOCELLI	1
		CAPOTORTO	1
		CAPPELLETTI	1
		CAPPELLI	1
		CAPPI	1
		CAPRIULO	1
		CAPURRO	1
		CARDANI	1
		CARDINALI	1
		CARETTA	1
		CARIANI	1
		CARIOLA	1
		CARMAGNINI	1
		CARMINATI	1
		CARNIGLIA	1
		CARROZZO	1
		CARUCCI	1
		CASALINI	1
		CASALONE	1
		CASE'	1
		CASERTA	1
		CASSOLA	1
		CASSOTTA	1
		CASTAGNETO	1
		CASTANO	1
		CASTE'	1
		CASTELLO	1
		CASU	1
		CASULLO	1
		CAUDANO	1
		CAVALLI	1
		CAVALLINI	1
		CAVALLOTTI	1
		CAVARGNA	1
		CAZZULO	1
		CECCONI	1
		CELLA	1
		CELSI	1
		CERRUTI	1
		CESARETTI	1
		CHARBONNEAU	1
		CHIANTORE	1
		CHIAVARINO	1
		CHIESA	1
		CHIESE	1
		CHOBOT	1
		CIANI	1
		CIARLANTI	1
		CIGHETTI	1
		CIMITAN	1
		CITO	1
		CIUFFARDI	1
		CLAVARINO	1
		COBOLLI	1
		CODEGLIA	1
		COLANTONI	1
		COLETTI	1
		COLTELLA	1
		COMEGLIO	1
		CONFORTI	1
		CONRADO	1
		CONSONNI	1
		CONTROZZI	1
		CONVERSANO	1
		COPPIN	1
		CORDES	1
		CORTELLEZZI	1
		CORTESI	1
		COSTI	1
		COVEZZI	1
		COZZANI	1
		CREMASCOLI	1
		CREMONESI	1
		CROVETTO	1
		CUCINOTTA	1
		CUFFA	1
		CUNTO	1
		CURTI	1
		DA POZZO	1
		DAIANO	1
		DALLA GIACOMA	1
		DALLA POZZA	1
		DALMASSO	1
		D'AMANZO	1
		D'AMICO	1
		D'ANTONA	1
		DANUSSO	1
		DATTILO	1
		DAVITE	1
		DE BIAGI	1
		DE GIORGI	1
		DE GREGORIO	1
		DE LUCCHI	1
		DE MARCO	1
		DE MARINI	1
		DE MICHELIS	1
		DEBEGNAC	1
		DEL BELLO	1
		DEL BUONO	1
		DEL CINQUE	1
		DEL GIUDICE	1
		DEL PESCO	1
		DEL VESCO	1
		DELAPIERRE	1
		DELFINO	1
		DELLA CHIESA	1
		DELLA LUCIA	1
		DELLA SPORA	1
		DELLA VALENTINA	1
		DELL'AGNELLO	1
		DERCHI	1
		DERUDAS	1
		DEVISI	1
		DEVITINI	1
		DI CEGLIE	1
		DI CHIARA	1
		DI CORLETO	1
		DI GIACINTO	1
		DI IURI	1
		DI MARZO	1
		DI RAFFAELI	1
		DI ROSOLINI	1
		DI TERLIZZI	1
		DIDONI	1
		DIEMMI	1
		DIMEGLIO	1
		DIMOND	1
		D'IMPORZANO	1
		DIOTALLEVI	1
		DOLIA	1
		DONATI	1
		DONATO	1
		DUCCESCHI	1
		DUCE	1
		EHRENFREUND	1
		ELEFANTI	1
		ELLISSE	1
		EMANUELE	1
		EPIFORI	1
		ERCHITTI	1
		ERCOLE	1
		FABIANI	1
		FACCHINI	1
		FANELLI	1
		FANFANO	1
		FANTINATI	1
		FANTONI	1
		FARFARINI	1
		FASANI	1
		FASCETTI	1
		FAVALE	1
		FAZI	1
		FEDERICI	1
		FERA	1
		FERIOLI	1
		FERMI	1
		FERRANTE	1
		FERRERO	1
		FERRETTI	1
		FERRI	1
		FESTA	1
		FIDORA	1
		FIGARI	1
		FIGAROLI	1
		FILIPPOPOLI	1
		FINA	1
		FIORANI	1
		FIORENTINI	1
		FIORI	1
		FIRPO	1
		FIVIZZANI	1
		FORMIS	1
		FORTUNATO	1
		FOSSATI	1
		FRANZI	1
		FRASCA	1
		FRATESCHI	1
		FRATTOLONI	1
		FREGOSO	1
		FUMI	1
		FUNARO	1
		FURGIUELE	1
		GABELLONI	1
		GABETTA	1
		GABRIELLI	1
		GAFFOGLIO	1
		GAGGERO	1
		GAGLIARDI	1
		GAIANI	1
		GAIETTA	1
		GAJANI	1
		GALANTINO	1
		GALEGO	1
		GALLARATI	1
		GALLENCA	1
		GALETTI	1
		GALLI	1
		GALLO	1
		GALLORINI	1
		GANDIN	1
		GANDOLFI	1
		GARGANI	1
		GARNERI	1
		GAROFANI	1
		GARRAMONE	1
		GASPERONI	1
		GATTONI	1
		GAZZINI	1
		GDWARD	1
		GEAT	1
		GEKELER	1
		GELI	1
		GERMALLI	1
		GERMO	1
		GHERSI	1
		GHERSINICH	1
		GHEZZI	1
		GHIDOLI	1
		GHIGLIONI	1
		GIACALONE	1
		GIAMBRUNI	1
		GIAMPIETRO	1
		GIANNOTTI	1
		GIARDINI	1
		GIORDANI	1
		GIOVELLI	1
		GIRARDI	1
		GIUDICE	1
		GIUFFRIDA	1
		GIUSTI	1
		GNECCO	1
		GORDINI	1
		GORINI	1
		GRANDI	1
		GRASSI	1
		GRASSO	1
		GRAZIA	1
		GRAZIOSO	1
		GRECO	1
		GREGOTTI	1
		GRIECO	1
		GRILLINI	1
		GRILLO	1
		GROPPI	1
		GROSSI	1
		GUARATO	1
		GUARDUCCI	1
		GUARNIERI	1
		GUAZZARDI	1
		GUAZZETTI	1
		GUAZZINI	1
		GUELFI	1
		GUERATO	1
		GUERRA	1
		GUGLIELMINI	1
		GUINDANI	1
		HALBEISEN	1
		HAUSMANN	1
		HEY	1
		HOOGENBOEZEM	1
		IANNI	1
		IMMOVILLI	1
		INVERNIZZI	1
		IODICE	1
		IRCANI	1
		JANNOZZI	1
		JUNGWIRTH	1
		KUHN	1
		LA TORRE	1
		LAMA	1
		LAMPERTI	1
		LANARI	1
		LANCIANO	1
		LANZONE	1
		LAPUCCI	1
		LATTUADA	1
		LAVAGNINO	1
		LAVEZZARO	1
		LAZZARINI	1
		LAZZATI	1
		LAZZERONI	1
		LEMMI	1
		LENZI	1
		LEONE	1
		LEONETTI	1
		LESMO	1
		LETTERE	1
		LEUTENEGGER	1
		LEVI	1
		LIFFREDO	1
		LIGIOS	1
		LIOTTA	1
		LOBATO	1
		LOIACONO	1
		LOMBARDI	1
		LOMBARDO	1
		LONGONI	1
		LONZI	1
		LORENZETTI	1
		LORENZONI	1
		LOSANO	1
		LUALDI	1
		LUCCHESINI	1
		LUCCHINI	1
		LUCERTINI	1
		LUCINI	1
		LUGHINI	1
		LUPI	1
		LUXARDO	1
		MACCAGNO	1
		MACCIO'	1
		MADDALUNO	1
		MADIA	1
		MADONINI	1
		MAESTRELLI	1
		MAFFEI	1
		MAFFIOTTI	1
		MAFFONE	1
		MAGA	1
		MAGGI	1
		MAGGIARI	1
		MAGRI	1
		MAGRINI	1
		MAGRIS	1
		MAISETTI	1
		MAJ	1
		MANETTI	1
		MANGIAROTTI	1
		MANGONI	1
		MANZON	1
		MARASINI	1
		MARCENARO	1
		MARCHELLI	1
		MARCONE	1
		MARESCA	1
		MARRUZZO	1
		MARTINI	1
		MASANTE	1
		MASCIADRI	1
		MASCIOCCHI	1
		MASIA	1
		MASIERO	1
		MASINI	1
		MASINO	1
		MASNATA	1
		MASONI	1
		MASSA	1
		MASSARI	1
		MASSONE	1
		MASTRODONATO	1
		MATHEIS	1
		MATTANINI	1
		MAURI	1
		MAYER	1
		MAZZA	1
		MAZZAFERRO	1
		MAZZI	1
		MAZZOLA	1
		MAZZONI	1
		MEAZZA	1
		MELASSO	1
		MEOLI	1
		MERKLE	1
		MESCHI	1
		MESSAGIER	1
		MICELI	1
		MICHETTI	1
		MICHIENZI	1
		MIN	1
		MIRO	1
		MOGLIA	1
		MOLA	1
		MONDINI	1
		MONESTIROLI	1
		MONGATTI	1
		MONGELLI	1
		MONSELLATO	1
		MONTAGNA	1
		MONTALDO	1
		MONTESSORI	1
		MONTI	1
		MORANDINI	1
		MORRI	1
		MOSSANO	1
		MOTTOLESE	1
		MOZZATTO	1
		MUCELLI	1
		MUSCATELLO	1
		MUSETTI	1
		MUSSINELLI	1
		MUTO	1
		MUTTI	1
		NANNICINI	1
		NANNIPIERI	1
		NAPOLI	1
		NARDI	1
		NATALE	1
		NAVONE	1
		NENCIOLI	1
		NERPITI	1
		NIHLEN	1
		NORMANNO	1
		NOTARI	1
		NOVA	1
		NOVELLI	1
		NURCIS	1
		OCCHETTI	1
		ODOARDO	1
		OLDOINI	1
		OLIVIERI	1
		OMBROSI	1
		ONOFRI	1
		PACELLI	1
		PAGANI	1
		PAGANO	1
		PAGNI	1
		PAIARDI	1
		PALAZZOLO	1
		PANDULLO	1
		PANINI	1
		PAOLETTI	1
		PAOLINA	1
		PAOLINI	1
		PAPA	1
		PAPETTE	1
		PAPINI	1
		PARINI	1
		PARODINI	1
		PAROLINI	1
		PAROZZI	1
		PASCA	1
		PASINI	1
		PASQUALI	1
		PASSALACQUA	1
		PASSANO	1
		PASSONI	1
		PASTROVICCHIO	1
		PATTACINI	1
		PEDERZOLI	1
		PEDRALI	1
		PELIZZA	1
		PELLEGRINI	1
		PELLEGRINO	1
		PELLICCIA	1
		PELLICCIOLI	1
		PELLINI	1
		PELLIZZARI	1
		PERESI	1
		PERETTA	1
		PERFIGLI	1
		PERONE	2
		PESCETTI	1
		PESSENATI	1
		PETRONI	1
		PEZZANI	1
		PIAGGI	1
		PIATTI	1
		PIAZZESE	1
		PICONE	1
		PIERUCCI	1
		PIETROBONO	1
		PIGHINI	1
		PIGNATO	1
		PINETTI	1
		PINOTTI	1
		PIRAS	1
		PIROTTA	1
		PISANELLI	1
		PISATI	1
		PISONI	1
		PITTALUGA	1
		PIVA	1
		PIZZOFERRATO	1
		POGGIANTI	1
		POLESEL	1
		POLETTO	1
		POLLICARDO	1
		POLOTTO	1
		PONT	1
		PONTIGGIA	1
		PORTONATO	1
		POSSA	1
		POZZOLI	1
		PREDAZZI	1
		PREMOLI	1
		PREVIDE	1
		PREVITERA	1
		PRIOLO	1
		PRIOR	1
		PROFUMO	1
		PROSERPIO	1
		PULGA	1
		QUARANTA	1
		QUARTI	1
		QUEEN	1
		QUERZOLA	1
		RAFFI	1
		RAGGIO	1
		RAGNI	1
		RAINIERI	1
		RAMPANI	1
		RANZA	1
		RAPAELLI	1
		RASCATO	1
		RASPOLINI	1
		RASTELLINO	1
		RAVAZZONI	1
		RAVECCA	1
		REBATTINI	1
		RECH	1
		REGALINO	1
		REGGIOLI	1
		RENZONE	1
		RESANO	1
		REZASCO	1
		RIBALDI	1
		RICOTTI	1
		RIGGIO	1
		RIGOLDI	1
		RINALDI	1
		RISSO	1
		RIVOIRA	1
		ROFFO	1
		ROGGERO	1
		ROLI	1
		ROMBONI	1
		ROMEZZANO	1
		RONZONI	1
		ROSSETTI	1
		ROSSIGNOLI	1
		ROSSO	1
		ROVEDE	1
		ROVEGNO	1
		ROVINI	1
		RUFFINI	1
		RUSSO	1
		SACCHI	1
		SACCO	1
		SAIBENE	1
		SALA	1
		SALARI	1
		SALERIO	1
		SALERNI	1
		SALTARA	1
		SALVATERRA	1
		SANCHIONI	1
		SANDRONI	1
		SANGUINETTI	1
		SANTAMBROGIO	1
		SARASINI	1
		SARTELLI	1
		SAVIOZZI	1
		SBRIZZI	1
		SCACCHETTI	1
		SCAGLIONE	1
		SCANDELLA	1
		SCARLATA	1
		SCARRA'	1
		SCATTA	1
		SCHILKE	1
		SCHIVAZAPPA	1
		SCHIVI	1
		SCOGNAMIGLIO	1
		SCOLARI	1
		SCORZA	1
		SECCHI	1
		SEGAGNI	1
		SEMENZA	1
		SEQUI	1
		SERAFIN	1
		SERENETTI	1
		SERRACHIOLI	1
		SERRELI	1
		SFORZA	1
		SGORLON	1
		SIANESI	1
		SIGHINOLFI	1
		SILETTI	1
		SILVESTRI	1
		SILVESTRINI	1
		SIMONCINI	1
		SIMONINI	1
		SINELLI	1
		SIRGIOVANNI	1
		SIRONI	1
		SISTI	1
		SIVORI	1
		SOLA	1
		SOMMARIVA	1
		SPADACCINI	1
		SPECHEL	1
		SPELTA	1
		SPINA	1
		SPINELLI	1
		SPREAFICO	1
		SQUILLACI	1
		STANESBY	1
		STARTARI	1
		STAZZONI	1
		STEFANINI	1
		STEGAGNO	1
		STELL	1
		STORACE	1
		STRATA	1
		SUGAMELI	1
		TAFANI	1
		TAGLIAZUCCHI	1
		TAMBURI	1
		TARABBO	1
		TARTAGLIONE	1
		TASSARA	1
		TASSO	1
		TASSONI	1
		TATEO	1
		TAZIOLI	1
		TERRACINI	1
		THOENES	1
		THOMPSON	1
		TIBALDI	1
		TIRIGALLO	1
		TOGLIATTI	1
		TOLMA	1
		TOMASSETTI	1
		TOMASSUCCI	1
		TOMMASI	1
		TONCELLI	1
		TORRI	1
		TOSCANI	1
		TOSELLI	1
		TOSI	1
		TOSO	1
		TRANCU	1
		TRICARICO	1
		TRITONI	1
		TRUFFA	1
		TULIPANI	1
		TURBATI	1
		TURCO	1
		UBERTAZZI	1
		VACCARI	1
		VACCARO	1
		VAIONI	1
		VALERIO	1
		VALLEBELLA	1
		VALLI	1
		VANINI	1
		VASSALLO	1
		VATTERONI	1
		VENTURA	1
		VERDINI	1
		VERNAZZA	1
		VERONA	1
		VERRI	1
		VERSARI	1
		VICENTINI	1
		VIGANO'	1
		VIGIAK	1
		VIGLIONI	1
		VIGORELLI	1
		VILLANI	1
		VILLARUBIA	1
		VINZONI	1
		VISCARDI	1
		VISMARA	1
		VITALITI	1
		VITI	1
		VITTELINO	1
		VOLPATI	1
		VOLPINI	1
		VOLTINI	1
		VON ADELSON	1
		VOTTA	1
		VOTTERO	1
		ZAGHETTI	1
		ZAMANA	1
		ZANCHI	1
		ZANETTI	1
		ZANIBONI	1
		ZANNONE	1
		ZANONE	1
		ZANOTTA	1
		ZANZUCCHI	1
		ZAROTTI	1
		ZELASCHI	1
		ZEMBO	1
		ZERBI	1
		ZERBINI	1
		ZOMPARELLI	1
		ZULIANI	1

[truncated: 16 more sheets: Moncalieri, Montecarlo, Montefegatesi, Nonantola, Pellizzano, Pisa, Pontremoli, Rabbi, Roggio, SanGimignano, Siena, Susa, Trizzino, Vagli, Vermiglio, Viareggio]
